# Supplementary material for: Autoantibody Profiling in Ulcerative Colitis: Identification of Early Immune Signatures and Disease-Associated Antigens for Improved Diagnosis and Monitoring
Source: Int J Mol Sci. 2025 Apr 25;26(9):4086. doi: 10.3390/ijms26094086 (PMC12072058; doi:10.3390/ijms26094086)
Supplement: Supplementary file 1 [file ijms-26-04086-s001.zip]

Archive with 4 entries (4 files):
- Supplemental TABLE S1.xlsx
- Supplemental TABLE S2.xlsx
- Supplemental TABLE S3.xlsx
- Supplemental TABLE S4.xlsx
