# Supplementary material for: Autoantibody Profiling in Ulcerative Colitis: Identification of Early Immune Signatures and Disease-Associated Antigens for Improved Diagnosis and Monitoring
Source: Int J Mol Sci. 2025 Apr 25;26(9):4086. doi: 10.3390/ijms26094086 (PMC12072058; doi:10.3390/ijms26094086)
Supplement: Supplementary file 1 [file ijms-26-04086-s001.zip › Supplemental TABLE S1.xlsx]

## Sheet: Tabelle1
Supplemental TABLE S1:
Differentially reactive antigens among classes:
manifested UC vs controls
Number of genes significant at 0.01 level of the univariate test: 691
Table 1 - Sorted by p-value of the univariate test.
Class 1: case; Class 2: control.
The first 691 genes are significant at the nominal 0.01 level of the univariate test
#	Parametric p-value	FDR	Geom mean of intensities in class 1	Geom mean of intensities in class 2	Fold-change	UniqueID	Name
1	0.0001134	0.0795	567.53	331.13	1.71	RZPDp9027M149Q	PAXX
2	0.0003184	0.0795	329.79	218.15	1.51	RZPDp9027L2313Q	KLC4
3	0.0003311	0.0795	827.97	553.39	1.5	RZPDp9027E0614Q	USP20
4	0.0003951	0.0795	354.27	203.84	1.74	RZPDp9027D1013Q	NBPF9
5	0.000399	0.0795	784.08	503.44	1.56	RZPDp9027P0213Q	NELL2
6	0.0004109	0.0795	674.93	414.24	1.63	RZPDp9027G1413Q	GBF1
7	0.0004156	0.0795	1788.2	947.7	1.89	RZPDp9027K1313Q	HES1
8	0.0004327	0.0795	1339.34	838.38	1.6	RZPDp9027O1313Q	CCT2
9	0.0004358	0.0795	789.75	511.73	1.54	RZPDp9027J2312Q	RBM19
10	0.0004467	0.0795	1152.29	776.34	1.48	RZPDp9027C236Q	HINFP
11	0.0004859	0.0795	917.74	576.37	1.59	RZPDp9027C1214Q	CHD3
12	0.0005017	0.0795	754.44	541.13	1.39	RZPDp9027F0413Q	NEURL4
13	0.0005088	0.0795	2001.92	1412.73	1.42	RZPDp9027K072Q	MAPK8IP3
14	0.00051	0.0795	345.79	220.01	1.57	RZPDp9027B156Q	RIMBP3B
15	0.0005401	0.0795	564.26	379.03	1.49	RZPDp9027O142Q	ANK3
16	0.0005542	0.0795	845.59	559.91	1.51	RZPDp9027O0215Q	PCYT1B
17	0.0005604	0.0795	858.06	546.53	1.57	RZPDp9027J2414Q	CEP295
18	0.0005617	0.0795	849.23	610.77	1.39	RZPDp9027M0115Q	AKR1C1
19	0.000586	0.0795	720.9	484.25	1.49	RZPDp9027K1914Q	TBC1D1
20	0.0006232	0.0795	1851.15	1336.35	1.39	RZPDp9027E055Q	CUX1
21	0.0006475	0.0795	1283.67	690.63	1.86	RZPDp9027A1813Q	RPS29
22	0.0006737	0.0795	493.33	317.15	1.56	RZPDp9027H1313Q	DGKD
23	0.0006747	0.0795	2017.69	1291.76	1.56	RZPDp9027I1811Q	USF2
24	0.0007204	0.0795	769.9	566.34	1.36	RZPDp9027F0515Q	GSN
25	0.0007296	0.0795	1388.06	920.4	1.51	RZPDp9027G0814Q	GALK2
26	0.0007581	0.0795	1554.5	1093.03	1.42	RZPDp9027A1116Q	ME3
27	0.0007662	0.0795	854.36	638.8	1.34	RZPDp9027E0515Q	FHIP2B
28	0.0007726	0.0795	675.7	417.22	1.62	RZPDp9027P0914Q	HADHA
29	0.0007783	0.0795	2745.91	1684.58	1.63	RZPDp9027O2211Q	GBA2
30	0.0007992	0.0795	503.34	295.95	1.7	RZPDp9027B1213Q	DDR1
31	0.0008	0.0795	792.31	510.04	1.55	RZPDp9027O159Q	CALM2
32	0.0008196	0.0795	1236.48	850.32	1.45	RZPDp9027P229Q	CDH2
33	0.0008303	0.0795	375.77	224.54	1.67	RZPDp9027N1813Q	RPL29
34	0.0008429	0.0795	943.66	588.68	1.6	RZPDp9027K2417Q	PASK
35	0.0008469	0.0795	2594.84	1730.37	1.5	RZPDp9027D223Q	EIF2B5
36	0.0008483	0.0795	1194.35	821.84	1.45	RZPDp9027E0714Q	EIF4G3
37	0.0008638	0.0795	1072.27	622.45	1.72	RZPDp9027A1312Q	AP2S1
38	0.0008755	0.0795	1009.92	629.97	1.6	RZPDp9027E0715Q	JADE1
39	0.0008848	0.0795	1485.46	805.73	1.84	RZPDp9027C1612Q	CD99
40	0.000905	0.0795	997.26	655.49	1.52	RZPDp9027P1514Q	WDR77
41	0.0009088	0.0795	3789.48	2216.4	1.71	RZPDp9027B2011Q	UXT
42	0.0009402	0.0795	704.8	504.99	1.4	RZPDp9027B1214Q	MINK1
43	0.0009426	0.0795	422.59	288.82	1.46	RZPDp9027M1414Q	CKB
44	0.0009492	0.0795	7994.23	4619.48	1.73	RZPDp9027J2111Q	POLR3H
45	0.0009596	0.0795	370.64	255.76	1.45	RZPDp9027C1210Q	RIPOR1
46	0.0009772	0.0795	1914.78	1159.93	1.65	RZPDp9027E0812Q	GBF1
47	0.0010041	0.0795	2723.93	1708.37	1.59	RZPDp9027N1911Q	ANK2
48	0.0010101	0.0795	1222.82	766.22	1.6	RZPDp9027N0911Q	PODXL2
49	0.0010145	0.0795	945.03	670.46	1.41	RZPDp9027N1514Q	GPT2
50	0.001017	0.0795	527.38	322.21	1.64	RZPDp9027F0410Q	SERPINF1
51	0.0010328	0.0795	353.29	247.85	1.43	RZPDp9027J1313Q	AFTPH
52	0.0010742	0.0795	789.85	522.95	1.51	RZPDp9027M1616Q	TMED3
53	0.0010805	0.0795	536.12	330.76	1.62	RZPDp9027L2212Q	GTF2IP4
54	0.0010807	0.0795	671	425.03	1.58	RZPDp9027P222Q	PTGES3L-AARSD1
55	0.0011024	0.0795	904.52	544.32	1.66	RZPDp9027M2110Q	AHSG
56	0.0011101	0.0795	3319.49	2010.33	1.65	RZPDp9027A1016Q	FDFT1
57	0.001114	0.0795	467.47	267.9	1.74	RZPDp9027J0210Q	SCAP
58	0.0011317	0.0795	765.31	500.83	1.53	RZPDp9027C1614Q	RPSA
59	0.0011323	0.0795	1507.74	973.58	1.55	RZPDp9027E0215Q	CALR
60	0.0011358	0.0795	644.49	391.14	1.65	RZPDp9027P102Q	PSMD4
61	0.0011404	0.0795	2315.82	1519.95	1.52	RZPDp9027G0616Q	BOC
62	0.0011544	0.0795	976.07	677.84	1.44	RZPDp9027C124Q	DNM1
63	0.0011587	0.0795	860.54	607.31	1.42	RZPDp9027P1313Q	CNBP
64	0.0011779	0.0795	893.16	568.7	1.57	RZPDp9027E1713Q	LMAN2
65	0.0011824	0.0795	544.94	345.84	1.58	RZPDp9027I2313Q	PRDM8
66	0.0012119	0.0795	1889.77	1089.48	1.73	RZPDp9027D2216Q	RPS17
67	0.0012226	0.0795	767.81	518.06	1.48	RZPDp9027B1611Q	ITM2C
68	0.0012467	0.0795	1488.58	906.46	1.64	RZPDp9027A2311Q	METTL3
69	0.0012474	0.0795	858.6	573.94	1.5	RZPDp9027C1416Q	NCAPD3
70	0.0012474	0.0795	793.61	519.56	1.53	RZPDp9027D0111Q	DCX
71	0.0013034	0.0795	1974.9	1203.61	1.64	RZPDp9027J0116Q	FGB
72	0.0013118	0.0795	760.19	503.65	1.51	RZPDp9027F0812Q	CKAP5
73	0.0013319	0.0795	1213.91	765.12	1.59	RZPDp9027C1113Q	ACAT2
74	0.0013413	0.0795	1074.38	680.31	1.58	RZPDp9027M0114Q	NELL2
75	0.0013541	0.0795	569.32	359.22	1.58	RZPDp9027H0112Q	TDP2
76	0.0013548	0.0795	1460.75	864.73	1.69	RZPDp9027C2410Q	CAMKV
77	0.0013648	0.0795	2432.38	1374.53	1.77	RZPDp9027A1412Q	POGZ
78	0.0013844	0.0795	828.71	552.56	1.5	RZPDp9027O1012Q	PHKB
79	0.0014024	0.0795	534.42	344.34	1.55	RZPDp9027A0415Q	PLEKHG5
80	0.0014058	0.0795	794.19	560.36	1.42	RZPDp9027H0514Q	PRDX4
81	0.0014198	0.0795	1195.79	733.28	1.63	RZPDp9027H0712Q	DCTPP1
82	0.0014209	0.0795	1448.32	935.01	1.55	RZPDp9027L2316Q	TIMM50
83	0.0015031	0.0795	1906.15	1224.43	1.56	RZPDp9027O1416Q	TMEM132A
84	0.0015138	0.0795	1832.5	1359.63	1.35	RZPDp9027B244Q	TTYH3
85	0.0015417	0.0795	614.09	423.31	1.45	RZPDp9027P1513Q	XRCC4
86	0.0015643	0.0795	1425.9	1013.07	1.41	RZPDp9027L1911Q	BCAM
87	0.0015698	0.0795	2069.3	1180.18	1.75	RZPDp9027H0515Q	SLC16A8
88	0.0015866	0.0795	3568.35	2259	1.58	RZPDp9027G0811Q	ECSIT
89	0.0015918	0.0795	562.73	344.79	1.63	RZPDp9027G108Q	LDOC1
90	0.001592	0.0795	568.87	407.43	1.4	RZPDp9027E046Q	CHURC1
91	0.0015947	0.0795	755.52	477.58	1.58	RZPDp9027E067Q	ZNF408
92	0.0016248	0.0795	701.88	481.32	1.46	RZPDp9027A1213Q	FBXL5
93	0.001637	0.0795	321.68	204.79	1.57	RZPDp9027P162Q	APP
94	0.0016432	0.0795	2009.9	1313.9	1.53	RZPDp9027B234Q	SLC4A2
95	0.0016529	0.0795	1282.1	640.82	2	RZPDp9027O0413Q	DMPK
96	0.0016818	0.0795	708.58	452.26	1.57	RZPDp9027K2312Q	CD81
97	0.0016884	0.0795	1627.77	1030.9	1.58	RZPDp9027P2211Q	PSMB1
98	0.0016942	0.0795	4177.07	2671.62	1.56	RZPDp9027B232Q	WDR82
99	0.0016974	0.0795	1117.75	761.84	1.47	RZPDp9027K2216Q	NDUFA13
100	0.001712	0.0795	555.54	336.65	1.65	RZPDp9027P016Q	LDOC1
101	0.0017185	0.0795	1988.8	1225.49	1.62	RZPDp9027O244Q	BFAR
102	0.0017229	0.0795	576.2	379	1.52	RZPDp9027M1313Q	FMNL1
103	0.0017369	0.0795	304.44	182.78	1.67	RZPDp9027K2313Q	RPS4X
104	0.001753	0.0795	1818.41	962.46	1.89	RZPDp9027F128Q	GGA1
105	0.0017531	0.0795	318.15	220.79	1.44	RZPDp9027J1913Q	RPL18
106	0.0018081	0.0795	825.2	564.32	1.46	RZPDp9027C1514Q	FAM32A
107	0.0018249	0.0795	330.4	216.81	1.52	RZPDp9027E0410Q	NSMF
108	0.0018321	0.0795	3379.08	2193.03	1.54	RZPDp9027L2011Q	SPON2
109	0.0018457	0.0795	624.85	407.1	1.53	RZPDp9027E0210Q	HES6
110	0.0018472	0.0795	842.66	590.78	1.43	RZPDp9027H0714Q	RCN2
111	0.0018618	0.0795	795.46	546.05	1.46	RZPDp9027A0116Q	CTSD
112	0.0018672	0.0795	904.98	590.89	1.53	RZPDp9027L0316Q	YARS1
113	0.0018793	0.0795	856.75	490.21	1.75	RZPDp9027C1713Q	FLAD1
114	0.0018973	0.0795	993.52	641.74	1.55	RZPDp9027N1010Q	XRN2
115	0.0018996	0.0795	907.49	588.16	1.54	RZPDp9027G0313Q	GNAS
116	0.0019064	0.0795	485.61	336.36	1.44	RZPDp9027B1413Q	SOX11
117	0.0019192	0.0795	653.25	412.51	1.58	RZPDp9027N1113Q	HSP90B1
118	0.0019508	0.0795	960.08	647.2	1.48	RZPDp9027D1311Q	HNRNPK
119	0.0019598	0.0795	311.38	203.3	1.53	RZPDp9027P1413Q	SLC25A5
120	0.0019842	0.0795	1115.64	763.61	1.46	RZPDp9027M229Q	ALB
121	0.0020007	0.0795	734.52	518.53	1.42	RZPDp9027E0612Q	PIP5K1B
122	0.0020039	0.0795	651.23	416.9	1.56	RZPDp9027C1115Q	ACTR3
123	0.0020072	0.0795	2551.95	1594.58	1.6	RZPDp9027A1611Q	PRRT2
124	0.0020074	0.0795	774.44	498.67	1.55	RZPDp9027A0913Q	C18orf32
125	0.0020156	0.0795	923.96	622.92	1.48	RZPDp9027I2314Q	TUBA1A
126	0.0020161	0.0795	1898.48	1270.41	1.49	RZPDp9027E0115Q	SSR2
127	0.0020289	0.0795	1289.98	834.93	1.55	RZPDp9027O164Q	POLR2G
128	0.0020317	0.0795	2820.16	1750.79	1.61	RZPDp9027O2314Q	RNF220
129	0.002051	0.0795	985.98	677.89	1.45	RZPDp9027F0814Q	ENOX1
130	0.0020547	0.0795	1635.62	1118.55	1.46	RZPDp9027A1416Q	QARS1
131	0.0020592	0.0795	468.93	317.93	1.47	RZPDp9027I2212Q	CAPZA2
132	0.002068	0.0795	2763.01	2077.85	1.33	RZPDp9027P105Q	CARHSP1
133	0.0020708	0.0795	1068.39	735.9	1.45	RZPDp9027N1214Q	CCT3
134	0.0020754	0.0795	746.3	509.27	1.47	RZPDp9027K2213Q	SEZ6
135	0.0021079	0.0795	500.09	338.6	1.48	RZPDp9027P1314Q	ZNF333
136	0.0021136	0.0795	803.78	574.53	1.4	RZPDp9027E0514Q	APC
137	0.0021546	0.0795	303.29	202.38	1.5	RZPDp9027B116Q	SEMA4D
138	0.0021627	0.0795	1258.57	863.21	1.46	RZPDp9027P1216Q	ULK1
139	0.0022953	0.0795	919.06	592.57	1.55	RZPDp9027J047Q	CHD3
140	0.002299	0.0795	1342.76	861.88	1.56	RZPDp9027B2414Q	ZFP1
141	0.0023006	0.0795	727.59	483.57	1.5	RZPDp9027B1614Q	TCTN3
142	0.0023156	0.0795	643.01	391.18	1.64	RZPDp9027P202Q	LMNA
143	0.0023168	0.0795	756.22	497.7	1.52	RZPDp9027P0111Q	SMARCC2
144	0.0023222	0.0795	904.61	581.45	1.56	RZPDp9027A0315Q	PAIP1
145	0.0023304	0.0795	1085.24	688.3	1.58	RZPDp9027E1411Q	UBOX5
146	0.0023494	0.0795	855.01	589.76	1.45	RZPDp9027A1112Q	GSTM2
147	0.0023518	0.0795	508.44	319.54	1.59	RZPDp9027L1712Q	XRN2
148	0.0023558	0.0795	761.46	479.66	1.59	RZPDp9027K1414Q	CWF19L1
149	0.0023598	0.0795	601.05	425.51	1.41	RZPDp9027O146Q	TRIM46
150	0.0023656	0.0795	1369.7	909.28	1.51	RZPDp9027K2211Q	RFC2
151	0.0023996	0.0795	810.49	469.71	1.73	RZPDp9027K2414Q	UBXN4
152	0.002419	0.0795	1355.85	859.57	1.58	RZPDp9027C2214Q	MACROH2A2
153	0.0024259	0.0795	806.17	573.09	1.41	RZPDp9027O0515Q	WAC
154	0.0024293	0.0795	931.13	617.39	1.51	RZPDp9027O0914Q	TIMM29
155	0.0024637	0.0795	865.98	541.41	1.6	RZPDp9027A2413Q	FBL
156	0.0024705	0.0795	363.86	262.57	1.39	RZPDp9027D1313Q	MED17
157	0.0024725	0.0795	767.12	507.13	1.51	RZPDp9027H1714Q	DOK3
158	0.0024731	0.0795	466.89	347.02	1.35	RZPDp9027E087Q	SEC13
159	0.0024764	0.0795	843.26	610.01	1.38	RZPDp9027F0316Q	SAMM50
160	0.0024824	0.0795	1083.76	653.07	1.66	RZPDp9027P0713Q	ASTN2
161	0.0024838	0.0795	1260.45	805.91	1.56	RZPDp9027N017Q	L3MBTL2
162	0.0024849	0.0795	712.64	518.67	1.37	RZPDp9027C1411Q	NUP88
163	0.002492	0.0795	269.83	180.33	1.5	RZPDp9027N156Q	UNC45A
164	0.0024948	0.0795	1782.33	1243.2	1.43	RZPDp9027A2211Q	STK32C
165	0.0025214	0.0795	1077.45	812.28	1.33	RZPDp9027B134Q	MSH6
166	0.0025244	0.0795	714.1	474.9	1.5	RZPDp9027B0911Q	SNHG11
167	0.0025253	0.0795	604.4	459.87	1.31	RZPDp9027G0610Q	STK16
168	0.0025346	0.0795	935.87	667.11	1.4	RZPDp9027F0314Q	STK38
169	0.0025415	0.0795	749.52	542.2	1.38	RZPDp9027L1915Q	NUDT11
170	0.0025636	0.0795	1071.97	624.53	1.72	RZPDp9027L1713Q	SEPTIN7P14
171	0.0025801	0.0795	423.35	286.68	1.48	RZPDp9027G2113Q	HINT1
172	0.0025984	0.0795	735.14	523.22	1.41	RZPDp9027I2014Q	PYGB
173	0.0026189	0.0795	2249.31	1475.93	1.52	RZPDp9027P0313Q	GIT1
174	0.0026495	0.0795	681.22	439.69	1.55	RZPDp9027D2313Q	NASP
175	0.0026713	0.0795	927.35	644.56	1.44	RZPDp9027N1014Q	MAST1
176	0.0026757	0.0795	342.22	235.1	1.46	RZPDp9027P237Q	FAM32A
177	0.0026795	0.0795	1423.41	1058.67	1.34	RZPDp9027D245Q	GSTP1
178	0.002683	0.0795	1004.18	732.18	1.37	RZPDp9027I1015Q	PELP1
179	0.002686	0.0795	895.61	613.25	1.46	RZPDp9027E0414Q	AP2M1
180	0.0026903	0.0795	427.71	305.88	1.4	RZPDp9027H069Q	LRIG1
181	0.0026919	0.0795	1136.24	712.11	1.6	RZPDp9027O1812Q	HIRA
182	0.0027031	0.0795	362.95	257.66	1.41	RZPDp9027O158Q	HPS6
183	0.0027171	0.0795	644.66	450.95	1.43	RZPDp9027H0814Q	VARS1
184	0.0027469	0.0795	1045.28	640.75	1.63	RZPDp9027P1614Q	EPN1
185	0.0027504	0.0795	1749.75	1122.92	1.56	RZPDp9027O1014Q	PRMT6
186	0.0027825	0.0795	905.72	639.62	1.42	RZPDp9027O1216Q	ATP9A
187	0.0027864	0.0795	3620.51	2369.53	1.53	RZPDp9027G1714Q	KCNH2
188	0.0028228	0.0795	1038.68	791.08	1.31	RZPDp9027K1315Q	CCT8
189	0.0028233	0.0795	654.2	454.02	1.44	RZPDp9027L2114Q	SNX5
190	0.0028244	0.0795	2546.83	1529.19	1.67	RZPDp9027F1514Q	CAMKV
191	0.0028277	0.0795	734.11	466.91	1.57	RZPDp9027J0313Q	CAPZB
192	0.0028741	0.0795	1486.64	1079.33	1.38	RZPDp9027A1011Q	HNRNPLL
193	0.0028825	0.0795	1764.19	1131.63	1.56	RZPDp9027K0713Q	NHEJ1
194	0.0028828	0.0795	489.11	330.02	1.48	RZPDp9027M1613Q	DPF1
195	0.0029014	0.0795	672.39	457	1.47	RZPDp9027D2411Q	ARHGEF1
196	0.0029026	0.0795	330.4	226.6	1.46	RZPDp9027G068Q	UBTD2
197	0.0029311	0.0795	1868.39	1171.62	1.59	RZPDp9027A2314Q	STT3B
198	0.0029319	0.0795	1867.03	1184.57	1.58	RZPDp9027D1314Q	KBTBD11
199	0.0029383	0.0795	1177.04	772.87	1.52	RZPDp9027I0314Q	SPCS2
200	0.0029705	0.0795	445.76	319.12	1.4	RZPDp9027F0713Q	MYT1
201	0.0029756	0.0795	1209.85	729.37	1.66	RZPDp9027H1012Q	ARVCF
202	0.0029854	0.0795	1077.33	745.79	1.44	RZPDp9027P1012Q	KIFAP3
203	0.0029898	0.0795	2104.47	1354.39	1.55	RZPDp9027P1911Q	SNRPN
204	0.0029978	0.0795	457.74	322.3	1.42	RZPDp9027O107Q	RAD1
205	0.0030104	0.0795	373.97	255.85	1.46	RZPDp9027L1813Q	COPS7A
206	0.0030121	0.0795	467.96	294.21	1.59	RZPDp9027P182Q	PABPC1
207	0.0030176	0.0795	631.37	464.54	1.36	RZPDp9027E1812Q	EIF3C
208	0.0030334	0.0795	1006.1	690.53	1.46	RZPDp9027D1114Q	UBC
209	0.00305	0.0795	526.99	349.37	1.51	RZPDp9027A1513Q	DPYSL3
210	0.0030772	0.0795	1905.39	1238.84	1.54	RZPDp9027G0914Q	MTARC1
211	0.0030967	0.0795	743	528.83	1.4	RZPDp9027K1114Q	SH3GL2
212	0.0030969	0.0795	1102.59	758.78	1.45	RZPDp9027C1114Q	NOC2L
213	0.0031019	0.0795	383.45	274.43	1.4	RZPDp9027E066Q	PON2
214	0.0031091	0.0795	1268.81	825.24	1.54	RZPDp9027D2414Q	RBBP4
215	0.0031096	0.0795	1128.66	790.83	1.43	RZPDp9027O2311Q	UBC
216	0.0031111	0.0795	2060.49	1257.44	1.64	RZPDp9027H1512Q	GRM3
217	0.003128	0.0795	1302.53	852.99	1.53	RZPDp9027A1113Q	ADNP
218	0.0031345	0.0795	2562.6	1771.41	1.45	RZPDp9027O1611Q	CSDC2
219	0.0031394	0.0795	699	525.58	1.33	RZPDp9027O204Q	NVL
220	0.0031844	0.0795	1083.84	844.98	1.28	RZPDp9027O154Q	PAICS
221	0.0031926	0.0795	1119.49	746.09	1.5	RZPDp9027F0214Q	PDZD4
222	0.0032124	0.0795	1677.96	1075.7	1.56	RZPDp9027F1014Q	GIMAP2
223	0.0032149	0.0795	434.96	275.19	1.58	RZPDp9027A1313Q	CENPT
224	0.0032166	0.0795	349.26	238.9	1.46	RZPDp9027N1213Q	VPS35
225	0.0032477	0.0795	631.31	447.09	1.41	RZPDp9027F0811Q	ADK
226	0.003279	0.0795	747.68	533.9	1.4	RZPDp9027L2214Q	UROS
227	0.0033001	0.0795	786.63	563.37	1.4	RZPDp9027N245Q	STIP1
228	0.0033258	0.0795	1224.68	798.95	1.53	RZPDp9027A2212Q	NSUN5P1
229	0.0033296	0.0795	842.14	564.35	1.49	RZPDp9027N2412Q	KLHL12
230	0.003334	0.0795	2297.4	1478.07	1.55	RZPDp9027M1811Q	SEZ6L2
231	0.0033384	0.0795	1347.97	897.51	1.5	RZPDp9027B2014Q	RNH1
232	0.0033633	0.0795	719.61	477.39	1.51	RZPDp9027G2415Q	USP34
233	0.0033702	0.0795	471.98	312.31	1.51	RZPDp9027J0213Q	FDFT1
234	0.0033864	0.0795	1205.07	777.39	1.55	RZPDp9027K0412Q	VAC14
235	0.0033928	0.0795	505.75	364.41	1.39	RZPDp9027D1412Q	EEF1G
236	0.003404	0.0795	1054.39	726.26	1.45	RZPDp9027D1811Q	SARS1
237	0.0034042	0.0795	1151.98	752.8	1.53	RZPDp9027N2414Q	NECTIN2
238	0.003409	0.0795	1049.61	744.65	1.41	RZPDp9027J1916Q	ALG3
239	0.0034252	0.0795	512.57	295.68	1.73	RZPDp9027B1813Q	YES1
240	0.0034462	0.0795	926.67	683.59	1.36	RZPDp9027K195Q	AKR1A1
241	0.003461	0.0795	1135.42	711.85	1.6	RZPDp9027H1119Q	SAAL1
242	0.0034627	0.0795	1294.15	888.96	1.46	RZPDp9027C1312Q	CHD3
243	0.0034635	0.0795	907.74	607.5	1.49	RZPDp9027C0114Q	PJA1
244	0.0034737	0.0795	969.47	685.7	1.41	RZPDp9027F0714Q	FXYD6
245	0.0035041	0.0795	2515.94	1589.38	1.58	RZPDp9027P2011Q	CAPNS1
246	0.0035085	0.0795	1263.12	852.99	1.48	RZPDp9027A083Q	CCT6A
247	0.0035137	0.0795	768.57	532.61	1.44	RZPDp9027C1414Q	CNTN1
248	0.0035302	0.0795	16898.1	44185.7	0.38	RZPDp9027D0314Q	STMN4
249	0.0035451	0.0795	1093.61	819.72	1.33	RZPDp9027B1315Q	RXRB
250	0.0035546	0.0795	1055.92	694.71	1.52	RZPDp9027P0715Q	DDR1
251	0.0035603	0.0795	1003.89	747.88	1.34	RZPDp9027F0711Q	UBXN11
252	0.0035644	0.0795	444.05	301.13	1.47	RZPDp9027B2013Q	IGF2R
253	0.003617	0.0795	805.24	532.04	1.51	RZPDp9027O1614Q	DST
254	0.0036542	0.0795	939.62	707.88	1.33	RZPDp9027I0914Q	FNTB
255	0.0036821	0.0795	702.2	499.29	1.41	RZPDp9027N115Q	UBE2N
256	0.003683	0.0795	1319.69	909.56	1.45	RZPDp9027K2215Q	MAP1LC3A
257	0.0036918	0.0795	2389.08	1371.05	1.74	RZPDp9027H1111Q	CD99
258	0.0037006	0.0795	417.07	304.81	1.37	RZPDp9027B1412Q	FCGRT
259	0.0037279	0.0795	1044.88	666.64	1.57	RZPDp9027B1714Q	FABP7
260	0.0037324	0.0795	1410.32	870.46	1.62	RZPDp9027P1515Q	HNRNPLL
261	0.0037334	0.0795	949.55	712.67	1.33	RZPDp9027M126Q	PCDH12
262	0.0037419	0.0795	1107.6	771.3	1.44	RZPDp9027C0914Q	ADAMTS7
263	0.0037537	0.0795	1025.14	767.05	1.34	RZPDp9027H0315Q	CAPZA2
264	0.0037567	0.0795	895.22	590.59	1.52	RZPDp9027N0114Q	USP19
265	0.0037583	0.0795	428.03	280.44	1.53	RZPDp9027G246Q	RBFOX3
266	0.0037666	0.0795	883.72	669.82	1.32	RZPDp9027P145Q	ENTPD6
267	0.0038073	0.0795	905.88	549.79	1.65	RZPDp9027G2214Q	RASGEF1C
268	0.0038074	0.0795	687.82	487.4	1.41	RZPDp9027L0812Q	SGSM3
269	0.0038148	0.0795	1633.76	1120.42	1.46	RZPDp9027G0416Q	C11orf68
270	0.0038153	0.0795	672.28	480.34	1.4	RZPDp9027P092Q	TTC3
271	0.00383	0.0795	541.62	311.4	1.74	RZPDp9027C138Q	IP6K2
272	0.0038375	0.0795	559.09	367.8	1.52	RZPDp9027D1913Q	ACLY
273	0.0038413	0.0795	381.76	233.29	1.64	RZPDp9027E2418Q	ATP1A1
274	0.0038452	0.0795	555.97	327.83	1.7	RZPDp9027B219Q	NACAD
275	0.0038552	0.0795	940.14	610.8	1.54	RZPDp9027D1213Q	RHOT2
276	0.0038704	0.0795	1463.63	884.84	1.65	RZPDp9027J1611Q	ATP1A1
277	0.0038865	0.0795	1671.09	1161.77	1.44	RZPDp9027I2312Q	ST13
278	0.003898	0.0795	1219.82	826.61	1.48	RZPDp9027E1311Q	YWHAG
279	0.0039128	0.0795	653.28	466.1	1.4	RZPDp9027N1114Q	SRR
280	0.0039301	0.0795	523.88	362.03	1.45	RZPDp9027H1413Q	ZNF334
281	0.0039362	0.0795	805.89	581.08	1.39	RZPDp9027F0414Q	MRPL23
282	0.0039509	0.0795	1486.05	1008.07	1.47	RZPDp9027B1014Q	KIDINS220
283	0.0039699	0.0795	897.22	591.99	1.52	RZPDp9027N2314Q	CLIP2
284	0.0039772	0.0795	1163.19	775.22	1.5	RZPDp9027B1112Q	DISP2
285	0.0039872	0.0795	610.03	426.36	1.43	RZPDp9027F039Q	TBC1D1
286	0.0039968	0.0795	1794.22	1352.82	1.33	RZPDp9027H013Q	PSMD10
287	0.0040007	0.0795	2404.97	1708.93	1.41	RZPDp9027A233Q	FNDC4
288	0.0040027	0.0795	325.37	223.46	1.46	RZPDp9027F1713Q	RPS2
289	0.0040029	0.0795	458.94	275.64	1.67	RZPDp9027N248Q	GDAP1L1
290	0.004005	0.0795	1281.02	845.55	1.52	RZPDp9027C2414Q	GPM6A
291	0.0040145	0.0795	1913.38	1377.95	1.39	RZPDp9027I1711Q	KIF2C
292	0.0040156	0.0795	925.34	557.76	1.66	RZPDp9027I2410Q	HID1
293	0.0040322	0.0795	1049.88	740.26	1.42	RZPDp9027I2114Q	JPH3
294	0.004038	0.0795	4325.09	2877.68	1.5	RZPDp9027B1715Q	ZNF827
295	0.0040392	0.0795	925.53	685.78	1.35	RZPDp9027F0614Q	PCIF1
296	0.0040428	0.0795	635.4	416.1	1.53	RZPDp9027E1113Q	EPS15L1
297	0.0040488	0.0795	1134.06	763.36	1.49	RZPDp9027E0814Q	ELMO1
298	0.0040874	0.0795	1099.69	760.83	1.45	RZPDp9027O0611Q	SERPINA1
299	0.0041001	0.0795	533.04	363.29	1.47	RZPDp9027F036Q	GOT2
300	0.0041068	0.0795	293.45	195.05	1.5	RZPDp9027N2013Q	ADGRV1
301	0.0041115	0.0795	428.4	309.16	1.39	RZPDp9027G0713Q	CYBC1
302	0.0041127	0.0795	440.98	305.81	1.44	RZPDp9027H065Q	SULT1A3
303	0.0041256	0.0795	373.25	223.85	1.67	RZPDp9027N188Q	TIAM2
304	0.0041398	0.0795	1068.93	707.52	1.51	RZPDp9027P0913Q	GLRX
305	0.0041469	0.0795	1499.8	958.88	1.56	RZPDp9027B2314Q	EDC4
306	0.0041474	0.0795	305.48	224.78	1.36	RZPDp9027I2213Q	ALKBH2
307	0.0041576	0.0795	2295.87	1488.21	1.54	RZPDp9027O1814Q	UBE4A
308	0.0041689	0.0795	787.81	497.41	1.58	RZPDp9027P1814Q	RACK1
309	0.0041814	0.0795	547.47	384.4	1.42	RZPDp9027D1611Q	TINAGL1
310	0.0041868	0.0795	391.97	282.33	1.39	RZPDp9027H1813Q	ZBTB14
311	0.0042048	0.0795	1202.99	757.81	1.59	RZPDp9027M0214Q	LRRC4B
312	0.0042228	0.0795	2318.76	1559.94	1.49	RZPDp9027J2112Q	ZNF446
313	0.0042235	0.0795	3008.6	1915.62	1.57	RZPDp9027B1816Q	CCDC136
314	0.0042432	0.0795	1072.08	785.01	1.37	RZPDp9027N1011Q	VPS8
315	0.0042558	0.0795	1112.44	701.76	1.59	RZPDp9027O0610Q	PHLPP1
316	0.0042715	0.0795	965.05	682.82	1.41	RZPDp9027L2311Q	TMEM59L
317	0.0042787	0.0795	1540.3	1065.39	1.45	RZPDp9027H0214Q	BSDC1
318	0.0042899	0.0795	550.18	348.95	1.58	RZPDp9027O0615Q	MAP1S
319	0.0042927	0.0795	710.49	473.2	1.5	RZPDp9027B0913Q	PPP1R10
320	0.0042965	0.0795	1201.5	764.48	1.57	RZPDp9027I1214Q	CCT4
321	0.0043005	0.0795	858.93	623.72	1.38	RZPDp9027I2116Q	FBXW5
322	0.0043103	0.0795	1226.91	739.61	1.66	RZPDp9027O0814Q	PRDX1
323	0.0043222	0.0795	869.78	609.38	1.43	RZPDp9027B1016Q	EPHB6
324	0.0043494	0.0795	1475.31	976.53	1.51	RZPDp9027M2214Q	PPP1R16A
325	0.0043526	0.0795	1606.79	1031.57	1.56	RZPDp9027O1414Q	EDC3
326	0.0043572	0.0795	966.62	674.87	1.43	RZPDp9027O0114Q	BUB3
327	0.0043673	0.0795	508.56	343.18	1.48	RZPDp9027F1413Q	RAN
328	0.0043682	0.0795	333.25	232.87	1.43	RZPDp9027C0315Q	TMEM199
329	0.0043745	0.0795	1829.36	1253.36	1.46	RZPDp9027G1414Q	PSMD4
330	0.0044022	0.0795	2077.48	1514.82	1.37	RZPDp9027A244Q	SNU13
331	0.0044059	0.0795	792.95	559.65	1.42	RZPDp9027C0514Q	THUMPD3
332	0.0044086	0.0795	3168	2103.34	1.51	RZPDp9027E0114Q	CSRP2
333	0.0044114	0.0795	765.1	492	1.56	RZPDp9027N216Q	FAM163B
334	0.0044231	0.0795	593.11	381.62	1.55	RZPDp9027P139Q	ERCC2
335	0.0044294	0.0795	1208.58	787.33	1.54	RZPDp9027M036Q	CANX
336	0.0044394	0.0795	596.64	377.63	1.58	RZPDp9027O2213Q	TUBB2A
337	0.00444	0.0795	1856.81	1192.17	1.56	RZPDp9027A2112Q	POGZ
338	0.0044443	0.0795	922.42	616.15	1.5	RZPDp9027O0711Q	PODXL2
339	0.0044518	0.0795	1413.05	917.06	1.54	RZPDp9027A2411Q	EIF4G3
340	0.0044563	0.0795	760.69	545.01	1.4	RZPDp9027B1010Q	CLTA
341	0.0044564	0.0795	681.63	438.98	1.55	RZPDp9027P019Q	CTNNA2
342	0.004486	0.0795	1151.67	890.47	1.29	RZPDp9027B132Q	YWHAE
343	0.0045126	0.0795	381.53	247.27	1.54	RZPDp9027A098Q	PLPPR3
344	0.0045145	0.0795	578.95	382.48	1.51	RZPDp9027E2416Q	PHGDH
345	0.0045496	0.0795	843.22	623.03	1.35	RZPDp9027H0616Q	SLC25A6
346	0.0045592	0.0795	1194.88	918.74	1.3	RZPDp9027M132Q	SEMA4F
347	0.0045597	0.0795	971.96	728.93	1.33	RZPDp9027D152Q	ALDOA
348	0.0045734	0.0795	303.46	204.97	1.48	RZPDp9027G048Q	MORF4L2
349	0.0045895	0.0795	1052.71	767.94	1.37	RZPDp9027G1816Q	SNX17
350	0.0046178	0.0795	656.76	408.8	1.61	RZPDp9027M1514Q	DISP3
351	0.0046349	0.0795	1766.61	1166.93	1.51	RZPDp9027O1916Q	RCN2
352	0.0046498	0.0795	1034.6	723.05	1.43	RZPDp9027J0814Q	HNRNPUL1
353	0.0046596	0.0795	1102.8	693.34	1.59	RZPDp9027A2012Q	B3GAT1
354	0.0046605	0.0795	1957.43	1402.31	1.4	RZPDp9027I2316Q	RRAGA
355	0.0046694	0.0795	579.57	393.82	1.47	RZPDp9027P1013Q	PSMD10
356	0.0046849	0.0795	834.6	579.05	1.44	RZPDp9027I2412Q	DENND5A
357	0.0046891	0.0795	734.1	462.15	1.59	RZPDp9027P0512Q	THAP3
358	0.0047131	0.0795	2052.61	1354.1	1.52	RZPDp9027N1314Q	CHD3
359	0.0047351	0.0795	2595.27	1600.62	1.62	RZPDp9027B2311Q	IRF1
360	0.0047352	0.0795	435.7	301.24	1.45	RZPDp9027C1510Q	CNPPD1
361	0.0047575	0.0795	423.99	308.67	1.37	RZPDp9027N177Q	RPA3
362	0.0047715	0.0795	907.61	559.82	1.62	RZPDp9027O0416Q	ZSWIM6
363	0.0047782	0.0795	598.27	393.18	1.52	RZPDp9027E1213Q	TMEM94
364	0.0047805	0.0795	1150.24	726.6	1.58	RZPDp9027E1313Q	HBG2
365	0.004829	0.0795	526.58	398.73	1.32	RZPDp9027N067Q	A2M
366	0.0048308	0.0795	1754.35	1290.37	1.36	RZPDp9027P224Q	RAD23A
367	0.0048369	0.0795	763.91	568.15	1.34	RZPDp9027I2315Q	HSPA13
368	0.004837	0.0795	428.61	305.18	1.4	RZPDp9027F0813Q	HSP90AB1
369	0.0048392	0.0795	524.54	333.75	1.57	RZPDp9027P1912Q	C20orf27
370	0.0048395	0.0795	528.31	355.65	1.49	RZPDp9027L0513Q	PGK1
371	0.0048429	0.0795	1193.76	790.77	1.51	RZPDp9027P2314Q	PYGB
372	0.0048453	0.0795	671.97	500.98	1.34	RZPDp9027D1414Q	FMNL2
373	0.0048454	0.0795	1211.65	840.46	1.44	RZPDp9027K2014Q	MSL1
374	0.0048506	0.0795	854.49	639.3	1.34	RZPDp9027H0312Q	NDRG2
375	0.0048508	0.0795	1779.6	1210.07	1.47	RZPDp9027F1114Q	RPS27A
376	0.0048523	0.0795	1677.2	1294	1.3	RZPDp9027P124Q	COA3
377	0.0048548	0.0795	720.3	438.2	1.64	RZPDp9027J1016Q	NAT9
378	0.0048608	0.0795	1861.23	1158.76	1.61	RZPDp9027G1013Q	KHDRBS1
379	0.0048646	0.0795	1129.56	678.18	1.67	RZPDp9027M2113Q	PSMC2
380	0.0049047	0.0795	527.95	371.43	1.42	RZPDp9027G0615Q	CIC
381	0.0049061	0.0795	2767.63	1875.3	1.48	RZPDp9027M1014Q	MRPS24
382	0.0049102	0.0795	452.11	324.06	1.4	RZPDp9027P149Q	SF3A1
383	0.0049156	0.0795	1863.27	1177.65	1.58	RZPDp9027E1814Q	JPT1
384	0.0049364	0.0796	397.32	284.83	1.39	RZPDp9027B1211Q	USP11
385	0.0049623	0.0796	288.57	203.12	1.42	RZPDp9027A129Q	PTPRK
386	0.0049706	0.0796	732.04	571.8	1.28	RZPDp9027A016Q	BTBD2
387	0.0049762	0.0796	1140.17	838.53	1.36	RZPDp9027F0114Q	AMFR
388	0.0050007	0.0796	506.47	356.05	1.42	RZPDp9027P0113Q	TTC5
389	0.0050086	0.0796	398.79	265.39	1.5	RZPDp9027P1914Q	CAPN2
390	0.0050419	0.0796	412.82	278.25	1.48	RZPDp9027K049Q	HINFP
391	0.0050437	0.0796	369.4	261.28	1.41	RZPDp9027H0513Q	PA2G4
392	0.0050751	0.0796	1017.93	675.45	1.51	RZPDp9027M1214Q	LMO2
393	0.0051126	0.0796	784.39	592.23	1.32	RZPDp9027B1414Q	RABAC1
394	0.0051224	0.0796	564.75	384.8	1.47	RZPDp9027B0912Q	SLC25A39
395	0.0051423	0.0796	1107.32	736.51	1.5	RZPDp9027K0114Q	INA
396	0.0051699	0.0796	768.31	575.13	1.34	RZPDp9027H0711Q	RBM22
397	0.0051945	0.0796	766.77	475.4	1.61	RZPDp9027N0816Q	TNFRSF25
398	0.0052118	0.0796	635.88	422.46	1.51	RZPDp9027K1815Q	SCAF1
399	0.0052327	0.0796	1370.45	882.06	1.55	RZPDp9027P2214Q	SOD1
400	0.0052341	0.0796	1938.42	1335.12	1.45	RZPDp9027K0115Q	AIDA
401	0.0052497	0.0796	1032.76	789.03	1.31	RZPDp9027I2215Q	TUBB2B
402	0.0052535	0.0796	745.23	529.38	1.41	RZPDp9027F1815Q	PCID2
403	0.0052758	0.0796	1034.92	692.33	1.49	RZPDp9027O1016Q	ARF5
404	0.0052774	0.0796	1141.01	755.09	1.51	RZPDp9027C2314Q	ISCU
405	0.0053125	0.0796	776.91	582.1	1.33	RZPDp9027A1216Q	DYNC1LI2
406	0.0053871	0.0796	1476.03	1121.32	1.32	RZPDp9027M055Q	CPNE2
407	0.0053953	0.0796	794.04	511.76	1.55	RZPDp9027O0616Q	FBLN1
408	0.0054077	0.0796	921.51	655.85	1.41	RZPDp9027E0214Q	SRXN1
409	0.0054368	0.0796	430.64	308.77	1.39	RZPDp9027F066Q	PLEKHJ1
410	0.0054757	0.0796	4212.67	2771.6	1.52	RZPDp9027O2014Q	TMEM98
411	0.0054796	0.0796	2327.92	1503.44	1.55	RZPDp9027N2411Q	DYNC1H1
412	0.0054803	0.0796	784.98	499.98	1.57	RZPDp9027F1313Q	RNF31
413	0.0054812	0.0796	969.75	691.56	1.4	RZPDp9027I0715Q	SLC3A2
414	0.0054873	0.0796	1418.68	1046.19	1.36	RZPDp9027P1511Q	SNHG29
415	0.0055024	0.0796	745.65	552.35	1.35	RZPDp9027G1815Q	DOC2A
416	0.005509	0.0796	1223.25	926.68	1.32	RZPDp9027F0616Q	VPS28
417	0.0055255	0.0796	1908.9	1274.18	1.5	RZPDp9027O2414Q	ZSCAN18
418	0.0055374	0.0796	298.77	201.98	1.48	RZPDp9027M158Q	SORBS2
419	0.0055476	0.0796	954.41	663.23	1.44	RZPDp9027D2116Q	D2HGDH
420	0.0055628	0.0796	1526.54	1110.21	1.38	RZPDp9027N2416Q	PHGDH
421	0.0055632	0.0796	890.32	667.34	1.33	RZPDp9027L1012Q	RANBP2
422	0.0055638	0.0796	752	501.93	1.5	RZPDp9027F0914Q	NOS2
423	0.0055646	0.0796	932.65	689.05	1.35	RZPDp9027B1114Q	SQSTM1
424	0.0055668	0.0796	1356.37	926.5	1.46	RZPDp9027D2314Q	COG4
425	0.0055745	0.0796	919.48	674.66	1.36	RZPDp9027I2416Q	SUGP1
426	0.0055996	0.0796	883.54	596.9	1.48	RZPDp9027I1913Q	ATP6V1E1
427	0.0056267	0.0796	1589.19	1214.83	1.31	RZPDp9027J173Q	PYCR1
428	0.0056301	0.0796	1692.09	1080.96	1.57	RZPDp9027P2414Q	SLC25A11
429	0.0056338	0.0796	643.16	461.37	1.39	RZPDp9027N0514Q	NOMO2
430	0.0056344	0.0796	946.63	641.66	1.48	RZPDp9027P143Q	NRBP1
431	0.0056387	0.0796	809.76	501.08	1.62	RZPDp9027O0811Q	RTF2
432	0.0056857	0.0796	771.18	509.67	1.51	RZPDp9027E016Q	TCEA2
433	0.005688	0.0796	1900.26	1278.71	1.49	RZPDp9027G2116Q	GGA3
434	0.0057005	0.0796	2954.67	1947.22	1.52	RZPDp9027A2015Q	EFCC1
435	0.0057036	0.0796	1221.31	864.61	1.41	RZPDp9027G116Q	PAIP1
436	0.005705	0.0796	1294.32	997.13	1.3	RZPDp9027D097Q	ANTXR2
437	0.0057064	0.0796	908.22	649.51	1.4	RZPDp9027A0114Q	SYNGR2
438	0.0057372	0.0796	868.48	549.56	1.58	RZPDp9027B0510Q	XRCC6
439	0.0057391	0.0796	500.32	324.3	1.54	RZPDp9027C2110Q	YWHAZ
440	0.0057462	0.0796	399.38	292.56	1.37	RZPDp9027D136Q	FAAH
441	0.0057644	0.0796	1062.51	646.81	1.64	RZPDp9027A2013Q	PRKD2
442	0.0057673	0.0796	818.76	586.07	1.4	RZPDp9027C1610Q	USP20
443	0.0057687	0.0796	1033.34	671.75	1.54	RZPDp9027D1814Q	TRAP1
444	0.0057749	0.0796	928.25	680.82	1.36	RZPDp9027G0614Q	NACA
445	0.0057815	0.0796	1472.16	1074.15	1.37	RZPDp9027J1911Q	MEX3B
446	0.0057979	0.0796	1150.39	890.79	1.29	RZPDp9027D114Q	CBS
447	0.0058186	0.0796	371.2	234.12	1.59	RZPDp9027I098Q	YWHAZ
448	0.0058266	0.0796	331.74	226.07	1.47	RZPDp9027H146Q	PNMA6A
449	0.0058441	0.0796	1783.06	1092.5	1.63	RZPDp9027B2210Q	ABHD16A
450	0.005861	0.0796	1279.12	866.69	1.48	RZPDp9027K0414Q	NDUFS7
451	0.005871	0.0796	2010.55	1329.84	1.51	RZPDp9027P1817Q	CCNC
452	0.0058753	0.0796	473.58	334.65	1.42	RZPDp9027L0914Q	CWF19L1
453	0.005878	0.0796	937.25	513.29	1.83	RZPDp9027B0418Q	TRIM27
454	0.0058918	0.0796	1192.9	801.91	1.49	RZPDp9027E1014Q	LAMTOR2
455	0.005898	0.0796	5558.63	3522.93	1.58	RZPDp9027P126Q	MATR3
456	0.0058986	0.0796	711.79	511.5	1.39	RZPDp9027K2210Q	DDX55
457	0.0059017	0.0796	453.64	316.51	1.43	RZPDp9027J245Q	FBXO21
458	0.005912	0.0796	730.81	499.42	1.46	RZPDp9027D2112Q	SCARB2
459	0.0059362	0.0796	524.33	363.39	1.44	RZPDp9027D098Q	DNAJC7
460	0.0059482	0.0796	557.04	415.03	1.34	RZPDp9027O1516Q	FPGS
461	0.0059503	0.0796	340.39	233.82	1.46	RZPDp9027H1013Q	RHOBTB2
462	0.0059512	0.0796	900.17	697.07	1.29	RZPDp9027O036Q	ACTB
463	0.0059584	0.0796	1220.76	921.67	1.32	RZPDp9027K2416Q	CUL9
464	0.0059777	0.0796	354.99	247.98	1.43	RZPDp9027H1713Q	PHAX
465	0.0059814	0.0796	1384.72	903.69	1.53	RZPDp9027L0214Q	PHLDB1
466	0.005987	0.0796	522.13	366.25	1.43	RZPDp9027F2212Q	DUSP8
467	0.0059951	0.0796	1304.25	899.3	1.45	RZPDp9027C0616Q	VSTM2L
468	0.0060297	0.0799	601.16	449.39	1.34	RZPDp9027F0416Q	POR
469	0.0060761	0.0802	414.08	297.18	1.39	RZPDp9027O232Q	ARF1
470	0.0060914	0.0802	960.96	642.48	1.5	RZPDp9027B1814Q	FADD
471	0.0060977	0.0802	1024.23	728.41	1.41	RZPDp9027E0314Q	KIAA0930
472	0.0061	0.0802	587.61	358.72	1.64	RZPDp9027N1713Q	AAAS
473	0.006137	0.0803	2263.58	1534.31	1.48	RZPDp9027G1214Q	TXNIP
474	0.006139	0.0803	472.79	332.15	1.42	RZPDp9027H0313Q	SMCHD1
475	0.0062424	0.0811	533.56	398.89	1.34	RZPDp9027E1714Q	BCKDHA
476	0.0062453	0.0811	2494.21	1694.05	1.47	RZPDp9027P175Q	FKBP8
477	0.0062466	0.0811	623.67	452.35	1.38	RZPDp9027D0116Q	PPP4C
478	0.0062736	0.0811	353.76	237.61	1.49	RZPDp9027M148Q	FLOT1
479	0.0062825	0.0811	960.91	635.64	1.51	RZPDp9027P2014Q	PPP2R2B
480	0.0062968	0.0811	1006.83	677.98	1.49	RZPDp9027J0214Q	SNRPF
481	0.0063163	0.0811	320.06	210.75	1.52	RZPDp9027D138Q	MAP1A
482	0.0063225	0.0811	499.57	381.43	1.31	RZPDp9027C1212Q	FAM131A
483	0.0063324	0.0811	892.42	657.39	1.36	RZPDp9027P1411Q	RBM10
484	0.0063328	0.0811	533.29	359.75	1.48	RZPDp9027I0213Q	TUBB2A
485	0.0063416	0.0811	986.06	698.39	1.41	RZPDp9027I2113Q	CIAO3
486	0.0063974	0.0817	836.22	562.93	1.49	RZPDp9027J205Q	TRAPPC4
487	0.0064506	0.0822	2747.01	1693.28	1.62	RZPDp9027A0514Q	EFL1
488	0.0064912	0.0825	622.55	451.09	1.38	RZPDp9027H076Q	CSNK1G2
489	0.0065022	0.0825	2056.95	1124.54	1.83	RZPDp9027B186Q	MCM3AP
490	0.0065139	0.0825	1423.74	976.36	1.46	RZPDp9027O1214Q	AP3B2
491	0.0065519	0.0826	1120.53	778.17	1.44	RZPDp9027P2411Q	CYCS
492	0.0065543	0.0826	1220.45	834	1.46	RZPDp9027O1115Q	COPB2
493	0.0065705	0.0826	1201.72	934.65	1.29	RZPDp9027J1715Q	NAGK
494	0.0065774	0.0826	729.01	557.4	1.31	RZPDp9027K2212Q	GFM2
495	0.0065873	0.0826	896.5	589.15	1.52	RZPDp9027H2213Q	ISYNA1
496	0.006612	0.0826	584.23	430.85	1.36	RZPDp9027C0415Q	TXNDC17
497	0.0066153	0.0826	1046.09	739.61	1.41	RZPDp9027G0114Q	TMCC2
498	0.0066385	0.0827	484.58	300.72	1.61	RZPDp9027P0414Q	HBA1
499	0.0067177	0.0835	445.79	302.83	1.47	RZPDp9027N148Q	TKFC
500	0.0067512	0.0837	490.52	386.65	1.27	RZPDp9027L0912Q	ALB
501	0.0067559	0.0837	655.27	406.99	1.61	RZPDp9027L0210Q	SEC13
502	0.0067708	0.0837	901.93	604.9	1.49	RZPDp9027C1814Q	VPS45
503	0.0068016	0.0839	1026.06	752.35	1.36	RZPDp9027I0515Q	LRRC4B
504	0.0068423	0.0839	2078.01	1517.9	1.37	RZPDp9027L063Q	TBC1D14
505	0.0068657	0.0839	453.31	315.49	1.44	RZPDp9027J2113Q	ELP2
506	0.0068673	0.0839	744.52	528.28	1.41	RZPDp9027E136Q	GDI1
507	0.006871	0.0839	692.62	461.79	1.5	RZPDp9027I2411Q	NSMF
508	0.0068808	0.0839	660.32	498.03	1.33	RZPDp9027B1212Q	PGAM1
509	0.0068938	0.0839	724.34	517.9	1.4	RZPDp9027P2112Q	HMGXB3
510	0.0069264	0.0839	5033.28	3399.5	1.48	RZPDp9027K0711Q	RPLP0
511	0.0069273	0.0839	1820.48	1186.59	1.53	RZPDp9027K0216Q	TMEM98
512	0.0069364	0.0839	850.1	566.65	1.5	RZPDp9027A2313Q	FAF1
513	0.0069596	0.0839	1263.97	879.02	1.44	RZPDp9027I0214Q	STAT6
514	0.0069776	0.0839	936.63	654.69	1.43	RZPDp9027D1616Q	ARMCX3
515	0.0069791	0.0839	1523.05	947.31	1.61	RZPDp9027J1216Q	IFRD2
516	0.0070155	0.0839	677.67	441.93	1.53	RZPDp9027P118Q	CSAD
517	0.007037	0.0839	753.97	504.71	1.49	RZPDp9027P2012Q	LCMT1
518	0.007039	0.0839	527.19	330.1	1.6	RZPDp9027O0816Q	GOLGA2
519	0.007052	0.0839	409.69	261.35	1.57	RZPDp9027A046Q	CENPT
520	0.0070645	0.0839	1462.63	947.68	1.54	RZPDp9027A1413Q	ZBTB45
521	0.0070653	0.0839	692.79	521.68	1.33	RZPDp9027G126Q	THOC5
522	0.0070944	0.0839	763.02	529.45	1.44	RZPDp9027N1311Q	SYNE2
523	0.0071	0.0839	379.28	250.2	1.52	RZPDp9027K0613Q	PRKCSH
524	0.0071071	0.0839	534.31	338.45	1.58	RZPDp9027F2418Q	USP14
525	0.0071344	0.0839	1592.96	1046.82	1.52	RZPDp9027N1211Q	SMPD4
526	0.0071504	0.0839	2051.15	1417.4	1.45	RZPDp9027E153Q	NEDD4L
527	0.0071509	0.0839	1149.97	793.32	1.45	RZPDp9027C1313Q	TP53
528	0.0071962	0.0839	633.69	492.53	1.29	RZPDp9027B0216Q	DGKD
529	0.0072052	0.0839	704.84	539.07	1.31	RZPDp9027F0415Q	CAT
530	0.0072152	0.0839	1191.81	842.45	1.41	RZPDp9027J0712Q	DNAJC7
531	0.0072179	0.0839	816.74	621.13	1.31	RZPDp9027D1915Q	APBB1
532	0.0072298	0.0839	881.12	623.43	1.41	RZPDp9027L0911Q	MDH1
533	0.0072369	0.0839	1606.14	1234.9	1.3	RZPDp9027O184Q	STAP2
534	0.0072374	0.0839	702.99	504.61	1.39	RZPDp9027M1515Q	PLPPR3
535	0.007305	0.0839	982.34	695.73	1.41	RZPDp9027M0910Q	CTNNA1
536	0.0073116	0.0839	781.43	579.44	1.35	RZPDp9027K2411Q	R3HDM1
537	0.0073428	0.0839	966.12	674.95	1.43	RZPDp9027I0514Q	FBLN2
538	0.0073496	0.0839	1954.02	1403.12	1.39	RZPDp9027P2111Q	UBA52
539	0.0073532	0.0839	1399.41	988	1.42	RZPDp9027A1815Q	RPL12
540	0.0073611	0.0839	804.54	560.23	1.44	RZPDp9027D0214Q	ELP5
541	0.0073633	0.0839	1062.53	726.82	1.46	RZPDp9027K1812Q	PRAG1
542	0.0073744	0.0839	1097.69	791.62	1.39	RZPDp9027B2416Q	MAPRE3
543	0.0073755	0.0839	553.35	401.07	1.38	RZPDp9027C1211Q	DTX1
544	0.0073782	0.0839	745.95	555.21	1.34	RZPDp9027H0311Q	NBEA
545	0.007395	0.0839	2903.41	1870.4	1.55	RZPDp9027A2214Q	CD46
546	0.0073995	0.0839	1079.34	793.88	1.36	RZPDp9027K2116Q	LRRC4C
547	0.0074127	0.0839	972.44	669.03	1.45	RZPDp9027M1513Q	COA5
548	0.0074377	0.0839	1446.76	874.57	1.65	RZPDp9027D2410Q	ADNP
549	0.0074654	0.0839	1685.25	1119.9	1.5	RZPDp9027P1811Q	EIF4G1
550	0.0074737	0.0839	740.73	535.31	1.38	RZPDp9027P0216Q	AKAP1
551	0.0074758	0.0839	748.28	547.7	1.37	RZPDp9027D1316Q	NECAP1
552	0.0074932	0.0839	871.91	606.05	1.44	RZPDp9027D1914Q	UBC
553	0.0075159	0.0839	1315.91	1039.04	1.27	RZPDp9027M1111Q	L1CAM
554	0.007517	0.0839	301.07	232.22	1.3	RZPDp9027O156Q	RAD51C
555	0.0075409	0.0839	659.37	488.43	1.35	RZPDp9027H0715Q	PKM
556	0.0075541	0.0839	874.27	613.43	1.43	RZPDp9027N2014Q	MRPS23
557	0.0075681	0.0839	811.24	599.05	1.35	RZPDp9027L2416Q	ARPP19
558	0.0075746	0.0839	731.76	512.67	1.43	RZPDp9027H0614Q	HK1
559	0.0075865	0.0839	569.65	398.02	1.43	RZPDp9027D0511Q	YRDC
560	0.0076242	0.0839	808.43	611.59	1.32	RZPDp9027B1215Q	SPIRE2
561	0.0076255	0.0839	1039.74	694.07	1.5	RZPDp9027N136Q	C1QA
562	0.0076343	0.0839	1016.67	667.03	1.52	RZPDp9027B2114Q	KARS1
563	0.0076544	0.0839	1207.65	846.22	1.43	RZPDp9027N2311Q	DEDD2
564	0.0076687	0.0839	455.29	270.61	1.68	RZPDp9027K028Q	NDRG2
565	0.0076721	0.0839	606.5	403.82	1.5	RZPDp9027A0911Q	C11orf68
566	0.0076772	0.0839	293.12	211.7	1.38	RZPDp9027M138Q	UBL7
567	0.0076874	0.0839	338.66	212.38	1.59	RZPDp9027I248Q	TSPOAP1
568	0.007712	0.0839	1385.72	904.09	1.53	RZPDp9027B0111Q	EMC10
569	0.007721	0.0839	485.28	347.96	1.39	RZPDp9027O0912Q	TFPI2
570	0.0077288	0.0839	573.54	357.87	1.6	RZPDp9027P0514Q	EIF3M
571	0.0077741	0.0839	902.83	570.03	1.58	RZPDp9027D0712Q	OBSL1
572	0.0077918	0.0839	1109.41	719.89	1.54	RZPDp9027I0114Q	NSG2
573	0.0078071	0.0839	419.39	292.97	1.43	RZPDp9027O1013Q	CHCHD7
574	0.0078304	0.0839	458.84	334.99	1.37	RZPDp9027M1611Q	ZNF74
575	0.0078343	0.0839	614.24	440.93	1.39	RZPDp9027H225Q	ISOC1
576	0.0078407	0.0839	482.29	319.55	1.51	RZPDp9027B028Q	PASK
577	0.0078475	0.0839	341.45	230.98	1.48	RZPDp9027O1213Q	RANBP1
578	0.0078518	0.0839	942.42	629.67	1.5	RZPDp9027M0611Q	CENPB
579	0.0078521	0.0839	6232.35	4286.8	1.45	RZPDp9027G166Q	MPG
580	0.0078878	0.084	369.09	253.94	1.45	RZPDp9027I228Q	KMT2E
581	0.0079083	0.084	2646.56	1687.2	1.57	RZPDp9027K246Q	HSP90AB1
582	0.007945	0.084	1257.27	990.05	1.27	RZPDp9027H214Q	HSD17B7
583	0.0079516	0.084	1438.61	1006.64	1.43	RZPDp9027H0114Q	FAT4
584	0.0079643	0.084	550.03	367.58	1.5	RZPDp9027G0318Q	PTPRZ1
585	0.0079651	0.084	1766.32	1365.33	1.29	RZPDp9027O172Q	PDIA6
586	0.0079696	0.084	1357.04	901.34	1.51	RZPDp9027C1912Q	TMEM222
587	0.0079776	0.084	465.24	336.96	1.38	RZPDp9027G0813Q	HNRNPH1
588	0.0079838	0.084	1201.31	832.4	1.44	RZPDp9027E1811Q	ARFGAP2
589	0.0080682	0.0842	342.31	235.65	1.45	RZPDp9027F129Q	NBL1
590	0.008069	0.0842	6465.33	4196.36	1.54	RZPDp9027P246Q	HMGA1
591	0.0080846	0.0842	856.23	586.53	1.46	RZPDp9027F0512Q	VPS28
592	0.0080906	0.0842	748.65	572	1.31	RZPDp9027G1715Q	BORCS7
593	0.0080929	0.0842	914.03	598.18	1.53	RZPDp9027C0314Q	KCNAB3
594	0.0081088	0.0842	2331.87	1703.63	1.37	RZPDp9027A062Q	SYT3
595	0.00811	0.0842	1100.91	702.9	1.57	RZPDp9027O1514Q	NARS2
596	0.0081119	0.0842	438.69	300.55	1.46	RZPDp9027O1915Q	MARS1
597	0.0081306	0.0843	775.25	591.35	1.31	RZPDp9027F1915Q	PRMT2
598	0.0082034	0.0849	494.74	354.41	1.4	RZPDp9027H0213Q	TIMM44
599	0.0082385	0.0851	595.17	394.11	1.51	RZPDp9027N2413Q	RBM6
600	0.0082728	0.0851	1368.23	1088.48	1.26	RZPDp9027P165Q	METTL3
601	0.008287	0.0851	398.46	258.94	1.54	RZPDp9027B198Q	PPP5C
602	0.0083324	0.0851	333.6	240.82	1.39	RZPDp9027K2413Q	RUNDC3A
603	0.00835	0.0851	664.55	465.72	1.43	RZPDp9027O082Q	BAIAP2
604	0.0083889	0.0851	1788.01	1424.35	1.26	RZPDp9027K104Q	PDXK
605	0.0083903	0.0851	1183.85	889.8	1.33	RZPDp9027E0616Q	SMG1
606	0.0083961	0.0851	358.7	228.8	1.57	RZPDp9027D0811Q	SLC25A1
607	0.008403	0.0851	1520.85	1053.09	1.44	RZPDp9027B0914Q	DBI
608	0.0084108	0.0851	1063.16	783.72	1.36	RZPDp9027I1814Q	STIP1
609	0.0084247	0.0851	559.81	358.62	1.56	RZPDp9027H2115Q	SAFB
610	0.0084369	0.0851	315.04	209.62	1.5	RZPDp9027F038Q	RBM8A
611	0.0084424	0.0851	13621.6	29200.2	0.47	RZPDp9027L2315Q	STMN4
612	0.0084464	0.0851	3534.99	2311.71	1.53	RZPDp9027M2216Q	STT3A
613	0.008456	0.0851	785.44	595.66	1.32	RZPDp9027C226Q	CANX
614	0.0084686	0.0851	506.82	357.42	1.42	RZPDp9027J1413Q	TUBB4B
615	0.0084714	0.0851	502.57	319	1.58	RZPDp9027C248Q	MXD4
616	0.0084773	0.0851	778.25	613.26	1.27	RZPDp9027H055Q	HNRNPM
617	0.0085022	0.0851	383.73	258.77	1.48	RZPDp9027B189Q	TELO2
618	0.0085132	0.0851	1743.33	1204.55	1.45	RZPDp9027D1515Q	RNF25
619	0.0085235	0.0851	501.41	334.76	1.5	RZPDp9027P0511Q	TRIM27
620	0.0085534	0.0851	1248.99	923.08	1.35	RZPDp9027D2416Q	FLYWCH1
621	0.0085611	0.0851	1178.94	769.52	1.53	RZPDp9027F0913Q	ATP6V1E1
622	0.0085769	0.0851	1603.76	1205.39	1.33	RZPDp9027L1816Q	FGF13
623	0.0085813	0.0851	425.3	280.44	1.52	RZPDp9027G038Q	RAB14
624	0.008586	0.0851	852.24	542.23	1.57	RZPDp9027H2114Q	PBDC1
625	0.0085897	0.0851	1676.01	1142.78	1.47	RZPDp9027I0414Q	THOC3
626	0.0086164	0.0852	456.32	312.6	1.46	RZPDp9027O198Q	OGFR
627	0.0086417	0.0853	729.39	457.6	1.59	RZPDp9027K1211Q	P4HB
628	0.0086569	0.0853	752.65	569.65	1.32	RZPDp9027E1715Q	DLG5
629	0.0086861	0.0855	608.36	400.88	1.52	RZPDp9027G016Q	ARHGAP44
630	0.0087196	0.0857	417.69	309.41	1.35	RZPDp9027L0913Q	PRMT1
631	0.0087686	0.0859	597.66	433.24	1.38	RZPDp9027A229Q	ZNRF1
632	0.0087735	0.0859	293.48	207.6	1.41	RZPDp9027N236Q	ARFGAP2
633	0.0088003	0.0861	504.48	337.8	1.49	RZPDp9027C0417Q	SERPINA1
634	0.0088263	0.0862	904.73	681.99	1.33	RZPDp9027B1511Q	ARHGEF11
635	0.0088547	0.0863	1655.08	1225.68	1.35	RZPDp9027F0116Q	PRAG1
636	0.0088722	0.0863	1059.71	746.29	1.42	RZPDp9027B2016Q	GLYCTK
637	0.0088885	0.0863	1287.12	904.2	1.42	RZPDp9027C1915Q	GUCA1A
638	0.0088965	0.0863	316.69	209.88	1.51	RZPDp9027K248Q	SF3A2
639	0.0089385	0.0864	749	573.96	1.3	RZPDp9027G0716Q	MTCH2
640	0.0089434	0.0864	2433.71	1534.65	1.59	RZPDp9027I0116Q	ECSCR
641	0.0089457	0.0864	788.39	589.79	1.34	RZPDp9027N1117Q	AHSG
642	0.0089834	0.0866	1236.35	858.22	1.44	RZPDp9027D1214Q	EIF3D
643	0.008993	0.0866	924.11	641.56	1.44	RZPDp9027G2115Q	PODXL2
644	0.0090173	0.0866	1193.33	890.99	1.34	RZPDp9027C0215Q	RIPOR1
645	0.0090494	0.0866	711.28	480.99	1.48	RZPDp9027N1914Q	CBS
646	0.0090561	0.0866	522.18	346.62	1.51	RZPDp9027H058Q	DBN1
647	0.0090806	0.0866	795.85	610.17	1.3	RZPDp9027I2016Q	BZW2
648	0.0090822	0.0866	521.55	353.76	1.47	RZPDp9027F1113Q	PSMD8
649	0.0090915	0.0866	1339.75	968.22	1.38	RZPDp9027M1814Q	CDK9
650	0.0091143	0.0866	813.08	627.52	1.3	RZPDp9027J2115Q	ATAT1
651	0.0091146	0.0866	4678.17	3026.77	1.55	RZPDp9027L246Q	FTH1
652	0.0091345	0.0866	553.42	351.82	1.57	RZPDp9027H1712Q	CHMP4A
653	0.0091657	0.0866	758.9	508.58	1.49	RZPDp9027G1513Q	OGG1
654	0.0091676	0.0866	621.56	435.68	1.43	RZPDp9027L1810Q	CBR1
655	0.0091763	0.0866	505.01	343.87	1.47	RZPDp9027H048Q	COG4
656	0.0092326	0.087	1033.27	721.12	1.43	RZPDp9027M2114Q	LDHA
657	0.0092872	0.0874	2096.19	1625.84	1.29	RZPDp9027I043Q	PRIM1
658	0.0093274	0.0876	348.58	261.58	1.33	RZPDp9027K235Q	FBN3
659	0.0094341	0.0883	940.01	655.84	1.43	RZPDp9027B0118Q	RPLP0
660	0.0094418	0.0883	464.7	290.05	1.6	RZPDp9027F018Q	DPPA4
661	0.0094916	0.0887	3296.32	2171.8	1.52	RZPDp9027H1711Q	A1BG
662	0.0095514	0.0889	3957.17	2628.29	1.51	RZPDp9027O2214Q	HNRNPK
663	0.0095533	0.0889	929.12	696.7	1.33	RZPDp9027O166Q	EPRS1
664	0.0095686	0.0889	552.36	408.44	1.35	RZPDp9027J0913Q	STK17A
665	0.0096135	0.0889	1068.94	651.44	1.64	RZPDp9027A189Q	VPS4A
666	0.0096206	0.0889	1299.93	874.91	1.49	RZPDp9027M173Q	GSK3A
667	0.0096273	0.0889	546.98	401.74	1.36	RZPDp9027H2216Q	SMPD4
668	0.0096329	0.0889	696.6	497.56	1.4	RZPDp9027O213Q	THADA
669	0.009636	0.0889	270.91	204.17	1.33	RZPDp9027C1516Q	DCAF5
670	0.0096446	0.0889	1273.69	832.58	1.53	RZPDp9027H1812Q	SDHB
671	0.009671	0.0889	346.44	224.58	1.54	RZPDp9027F2012Q	ADK
672	0.0097254	0.0889	4605.65	3645.09	1.26	RZPDp9028N234Q	AP2A1
673	0.0097264	0.0889	1039.35	765.32	1.36	RZPDp9027G0514Q	LHX1
674	0.0097272	0.0889	840.18	557.32	1.51	RZPDp9027M0814Q	DPP9
675	0.0097586	0.0889	1765.13	1246.82	1.42	RZPDp9027F1412Q	MRPS2
676	0.0097662	0.0889	322.31	218.58	1.47	RZPDp9027M1813Q	SCAMP3
677	0.0097743	0.0889	846.05	635.02	1.33	RZPDp9027L1818Q	CDH4
678	0.0097856	0.0889	535.58	337.56	1.59	RZPDp9027C1718Q	TCOF1
679	0.0097987	0.0889	1466.87	1058.43	1.39	RZPDp9027A1215Q	AK5
680	0.0098067	0.0889	708.27	520.08	1.36	RZPDp9027L056Q	SGSM3
681	0.00982	0.0889	342.35	225.33	1.52	RZPDp9027N1913Q	WBP1L
682	0.0098214	0.0889	782.04	568.59	1.38	RZPDp9027B0511Q	CORO1B
683	0.0098311	0.0889	1546.49	1144.44	1.35	RZPDp9027G1114Q	PGD
684	0.0098634	0.0889	504.51	357.71	1.41	RZPDp9027E0418Q	PPA1
685	0.0098685	0.0889	1065.22	731.2	1.46	RZPDp9027D2111Q	ARF5
686	0.0098731	0.0889	306.44	203.32	1.51	RZPDp9027F2412Q	ARID1A
687	0.0099079	0.0891	1713.85	1153.01	1.49	RZPDp9027D1011Q	EPB42
688	0.0099431	0.0892	5156.13	4026.45	1.28	RZPDp9028J024Q	TRIM26
689	0.0099483	0.0892	601.25	359.32	1.67	RZPDp9027G2014Q	HNRNPC
690	0.0099739	0.0893	544.68	403.13	1.35	RZPDp9027D1416Q	TRIM28
691	0.0099907	0.0893	800.95	569.84	1.41	RZPDp9027M2117Q	RTL8A
