# Supplementary material for: Autoantibody Profiling in Ulcerative Colitis: Identification of Early Immune Signatures and Disease-Associated Antigens for Improved Diagnosis and Monitoring
Source: Int J Mol Sci. 2025 Apr 25;26(9):4086. doi: 10.3390/ijms26094086 (PMC12072058; doi:10.3390/ijms26094086)
Supplement: Supplementary file 1 [file ijms-26-04086-s001.zip › Supplemental TABLE S2.xlsx]

## Sheet: Tabelle1
Supplemental TABLE S3:
Differentially reactive antigens among classes:
prediagnostic UC - paired analysis
Number of genes significant at 0.05 level of the univariate test: 1371
Table - Sorted by the fold change between classes (Geometric mean of intensities; "class T3" / "class Tearly")
# (number when sorted by p-value)	Parametric p-value	FDR	Geometric mean of intensities (class T3 /class Tearly )	UniqueID	Symbol
121	0.0034474	0.407	1.81	RZPDp9027C1516Q	DCAF5
11	0.0009296	0.407	1.76	RZPDp9027O1612Q	SRSF9
445	0.0131338	0.442	1.75	RZPDp9027H1017Q	LAMC1
259	0.0072182	0.408	1.74	RZPDp9027C1615Q	SULT1A3
134	0.0038099	0.407	1.72	RZPDp9027F0412Q	EVL
37	0.0015792	0.407	1.71	RZPDp9027F0812Q	CKAP5
742	0.0235447	0.474	1.69	RZPDp9027E1119Q	TINF2
3	0.0004463	0.407	1.68	RZPDp9027M1514Q	DISP3
114	0.0033596	0.407	1.68	RZPDp9027G0412Q	NAP1L4
18	0.001167	0.407	1.67	RZPDp9027N1613Q	PTPRE
5	0.0006555	0.407	1.66	RZPDp9027C1613Q	EIF2S3
26	0.0012767	0.407	1.65	RZPDp9027E0713Q	TIAL1
12	0.0010115	0.407	1.64	RZPDp9027O1613Q	FAM13A
101	0.0030261	0.407	1.64	RZPDp9027B1211Q	USP11
9	0.0008524	0.407	1.62	RZPDp9027D1414Q	FMNL2
460	0.0139107	0.453	1.62	RZPDp9027I2311Q	HNRNPA2B1
2	0.0003352	0.407	1.61	RZPDp9027L2218Q	PPID
6	0.0007698	0.407	1.61	RZPDp9027B1513Q	MAGED2
28	0.001397	0.407	1.61	RZPDp9027J2412Q	SUGP2
54	0.0020518	0.407	1.61	RZPDp9027G0413Q	FAU
62	0.0021289	0.407	1.61	RZPDp9027K2012Q	FADS1
67	0.0022139	0.407	1.61	RZPDp9027J2413Q	BCAR1
87	0.0026284	0.407	1.61	RZPDp9027D1614Q	RBM12
433	0.0125579	0.434	1.61	RZPDp9027D1511Q	EEF1A1
8	0.0008214	0.407	1.6	RZPDp9027N1513Q	NIPSNAP2
10	0.000902	0.407	1.6	RZPDp9027G0713Q	CYBC1
27	0.0012855	0.407	1.6	RZPDp9027B1214Q	MINK1
43	0.0016805	0.407	1.6	RZPDp9027K2413Q	RUNDC3A
163	0.0046279	0.407	1.6	RZPDp9027K2013Q	GNAI2
180	0.0049264	0.407	1.6	RZPDp9027K2412Q	DHX8
645	0.0202832	0.465	1.6	RZPDp9027C0115Q	PDZRN3
1214	0.0403573	0.497	1.6	RZPDp9027P1319Q	HNRNPDL
16	0.0011533	0.407	1.59	RZPDp9027N1619Q	NT5DC2
137	0.0039401	0.407	1.59	RZPDp9027L2314Q	CDCA4
150	0.0043135	0.407	1.59	RZPDp9027P1414Q	RNF10
166	0.0046577	0.407	1.59	RZPDp9027I2213Q	ALKBH2
178	0.0049157	0.407	1.59	RZPDp9027E0712Q	FAM209B
279	0.0077309	0.41	1.59	RZPDp9027H0613Q	DRG1
410	0.0118597	0.433	1.59	RZPDp9027M0219Q	RELA
515	0.0161317	0.462	1.59	RZPDp9027L2313Q	KLC4
15	0.001118	0.407	1.58	RZPDp9027C1213Q	EIF1
44	0.001681	0.407	1.58	RZPDp9027L2318Q	LRP5
49	0.0018488	0.407	1.58	RZPDp9027O1213Q	RANBP1
148	0.0042532	0.407	1.58	RZPDp9027C1611Q	WDR13
7	0.000819	0.407	1.57	RZPDp9027P1518Q	PKM
52	0.0019474	0.407	1.57	RZPDp9027A1513Q	DPYSL3
823	0.0261388	0.475	1.57	RZPDp9027G2114Q	STMN1
64	0.0021668	0.407	1.56	RZPDp9027J2410Q	MAPT
69	0.0022278	0.407	1.56	RZPDp9027M1414Q	CKB
90	0.0027449	0.407	1.56	RZPDp9027C0219Q	CLDN5
161	0.0045753	0.407	1.56	RZPDp9027K2419Q	MLST8
182	0.0050232	0.407	1.56	RZPDp9027J2313Q	ZNF84
251	0.0070737	0.408	1.56	RZPDp9027I2212Q	CAPZA2
260	0.0072408	0.408	1.56	RZPDp9027F0719Q	SUCLG1
271	0.0074157	0.408	1.56	RZPDp9027L2213Q	RPL14
293	0.008099	0.41	1.56	RZPDp9027O1615Q	LAMTOR1
362	0.0104366	0.431	1.56	RZPDp9027P0419Q	RAB34
473	0.014358	0.455	1.56	RZPDp9027N1716Q	CFAP36
13	0.001018	0.407	1.55	RZPDp9027A1612Q	WNK2
41	0.0016627	0.407	1.55	RZPDp9027P1416Q	SMPDL3A
70	0.0022465	0.407	1.55	RZPDp9027H0714Q	RCN2
126	0.0035571	0.407	1.55	RZPDp9027P0219Q	SIRT6
189	0.0052474	0.408	1.55	RZPDp9027J2011Q	C17orf49
234	0.0066192	0.408	1.55	RZPDp9027E0611Q	H2AC18
244	0.0068483	0.408	1.55	RZPDp9027O1212Q	COMMD7
297	0.0081534	0.41	1.55	RZPDp9027D1514Q	VWF
317	0.008966	0.422	1.55	RZPDp9027J2013Q	ESYT1
962	0.0312907	0.485	1.55	RZPDp9027B0519Q	ZNF362
19	0.0011713	0.407	1.54	RZPDp9027J2318Q	POGLUT1
45	0.0016836	0.407	1.54	RZPDp9027K2411Q	R3HDM1
164	0.0046353	0.407	1.54	RZPDp9027D1518Q	L1CAM
560	0.0174219	0.462	1.54	RZPDp9027L0619Q	ACD
688	0.0214999	0.465	1.54	RZPDp9027A1417Q	GPSM1
751	0.0241265	0.474	1.54	RZPDp9027F1819Q	DNTTIP2
1	0.0001634	0.407	1.53	RZPDp9027C1513Q	AAAS
4	0.000505	0.407	1.53	RZPDp9027H0315Q	CAPZA2
32	0.0014229	0.407	1.53	RZPDp9027D1513Q	USP28
120	0.0034468	0.407	1.53	RZPDp9027K2318Q	WDR86
175	0.004898	0.407	1.53	RZPDp9027C1217Q	ELAVL3
210	0.0058984	0.408	1.53	RZPDp9027J2014Q	RBM11
230	0.0064943	0.408	1.53	RZPDp9027C1212Q	FAM131A
281	0.0077567	0.41	1.53	RZPDp9027L2312Q	GOT1
296	0.0081387	0.41	1.53	RZPDp9027O0219Q	NEUROD2
326	0.0093564	0.43	1.53	RZPDp9027L1119Q	CLN5
429	0.0124962	0.434	1.53	RZPDp9027D0219Q	CEP57
556	0.0172816	0.462	1.53	RZPDp9027H1619Q	NGLY1
746	0.0236757	0.474	1.53	RZPDp9027E1419Q	NFYC
31	0.0014169	0.407	1.52	RZPDp9027F0813Q	HSP90AB1
42	0.0016764	0.407	1.52	RZPDp9027L2219Q	CCDC167
57	0.0020958	0.407	1.52	RZPDp9027C1614Q	RPSA
76	0.0023677	0.407	1.52	RZPDp9027D1318Q	IGFBP2
80	0.0025234	0.407	1.52	RZPDp9027D1519Q	LMO4
95	0.002869	0.407	1.52	RZPDp9027M0113Q	AKR1B1
99	0.0029624	0.407	1.52	RZPDp9027B0119Q	GET3
149	0.0042703	0.407	1.52	RZPDp9027O1518Q	RNPS1
174	0.004838	0.407	1.52	RZPDp9027F0516Q	PHC2
184	0.0050408	0.407	1.52	RZPDp9027L0118Q	ZC3H10
188	0.0051144	0.408	1.52	RZPDp9027D1415Q	C1S
415	0.0120079	0.433	1.52	RZPDp9027J1119Q	RPL35
664	0.0208959	0.465	1.52	RZPDp9027A2119Q	ZNF132
1065	0.0352406	0.49	1.52	RZPDp9027O177Q	OPTN
14	0.0011159	0.407	1.51	RZPDp9027N1112Q	DYNC1I2
38	0.00158	0.407	1.51	RZPDp9027C1618Q	RPUSD4
39	0.0015832	0.407	1.51	RZPDp9027A1312Q	AP2S1
56	0.0020863	0.407	1.51	RZPDp9027H1818Q	SRSF2
74	0.0023278	0.407	1.51	RZPDp9027P1613Q	PDHA1
86	0.0025956	0.407	1.51	RZPDp9027P1612Q	TTC19
88	0.0026891	0.407	1.51	RZPDp9027N1612Q	THAP3
153	0.0043704	0.407	1.51	RZPDp9027I2112Q	UBE2L3
228	0.0063882	0.408	1.51	RZPDp9027C1211Q	DTX1
232	0.006504	0.408	1.51	RZPDp9027J2314Q	SH3BGRL3
278	0.0076956	0.41	1.51	RZPDp9027K2011Q	BTBD6
304	0.0083442	0.411	1.51	RZPDp9027A0720Q	MOXD1
308	0.0086655	0.421	1.51	RZPDp9027K2316Q	SGSM2
17	0.0011559	0.407	1.5	RZPDp9027O1614Q	DST
22	0.0012406	0.407	1.5	RZPDp9027L2212Q	GTF2IP4
78	0.0023839	0.407	1.5	RZPDp9027C1616Q	PMPCB
103	0.0030525	0.407	1.5	RZPDp9027N1614Q	SLC25A1
105	0.0030934	0.407	1.5	RZPDp9027F0717Q	SLC22A17
108	0.0032164	0.407	1.5	RZPDp9027D0319Q	PGK1
140	0.0040905	0.407	1.5	RZPDp9027M1513Q	COA5
152	0.0043666	0.407	1.5	RZPDp9027H0513Q	PA2G4
199	0.0054992	0.408	1.5	RZPDp9027N1316Q	BTBD6
208	0.0058699	0.408	1.5	RZPDp9027H1712Q	CHMP4A
217	0.0060361	0.408	1.5	RZPDp9027H0711Q	RBM22
233	0.0065986	0.408	1.5	RZPDp9027A1316Q	TNRC18
240	0.0067374	0.408	1.5	RZPDp9027P1219Q	FTL
322	0.0090786	0.422	1.5	RZPDp9027O0319Q	RACK1
360	0.0103823	0.431	1.5	RZPDp9027B0619Q	RAB5C
440	0.0128617	0.437	1.5	RZPDp9027C0119Q	ZNF132
465	0.014089	0.454	1.5	RZPDp9027P1413Q	SLC25A5
676	0.0213203	0.465	1.5	RZPDp9027N1518Q	ZFP69
745	0.0236373	0.474	1.5	RZPDp9027I1915Q	CRYM
780	0.0249066	0.474	1.5	RZPDp9027D0113Q	YWHAH
878	0.0282633	0.48	1.5	RZPDp9027O1219Q	KLC1
20	0.0011798	0.407	1.49	RZPDp9027O0217Q	RPL17
21	0.0011908	0.407	1.49	RZPDp9027M1418Q	DDOST
29	0.0014121	0.407	1.49	RZPDp9027O1516Q	FPGS
33	0.0014471	0.407	1.49	RZPDp9027G1818Q	VBP1
51	0.0019012	0.407	1.49	RZPDp9027I2416Q	SUGP1
60	0.0021168	0.407	1.49	RZPDp9027B1612Q	PMM1
61	0.0021178	0.407	1.49	RZPDp9027A1313Q	CENPT
75	0.0023647	0.407	1.49	RZPDp9027N1213Q	VPS35
79	0.0024558	0.407	1.49	RZPDp9027E0617Q	TOX2
82	0.0025352	0.407	1.49	RZPDp9027G0813Q	HNRNPH1
104	0.003064	0.407	1.49	RZPDp9027I2313Q	PRDM8
113	0.0033148	0.407	1.49	RZPDp9027M1413Q	CMPK1
119	0.0034182	0.407	1.49	RZPDp9027J2414Q	CEP295
128	0.0036842	0.407	1.49	RZPDp9027C1517Q	PLK1
129	0.0036861	0.407	1.49	RZPDp9027B1619Q	DENR
172	0.0048129	0.407	1.49	RZPDp9027P1512Q	GABARAPL1
176	0.0049007	0.407	1.49	RZPDp9027G0615Q	CIC
193	0.0053606	0.408	1.49	RZPDp9027H0617Q	EIF2B4
214	0.0059911	0.408	1.49	RZPDp9027D0419Q	FIS1
386	0.0111913	0.431	1.49	RZPDp9027J1419Q	DISP3
426	0.0124466	0.434	1.49	RZPDp9027D2318Q	MAST2
432	0.0125495	0.434	1.49	RZPDp9027C0118Q	PSMB8
448	0.0133619	0.447	1.49	RZPDp9027M0112Q	MAPRE1
472	0.0143421	0.455	1.49	RZPDp9027H1919Q	HPF1
1236	0.0411027	0.498	1.49	RZPDp9027F2119Q	RPL14
1290	0.0429444	0.498	1.49	RZPDp9027I2120Q	ITGA7
40	0.0016074	0.407	1.48	RZPDp9027H2018Q	LRRC47
53	0.0019878	0.407	1.48	RZPDp9027L019Q	RBM23
58	0.0021035	0.407	1.48	RZPDp9027J2012Q	AP2A2
63	0.002135	0.407	1.48	RZPDp9027P0113Q	TTC5
96	0.0028737	0.407	1.48	RZPDp9027F0515Q	GSN
123	0.0034985	0.407	1.48	RZPDp9027P0318Q	TUT4
154	0.0043858	0.407	1.48	RZPDp9027P1517Q	NELFA
370	0.0107133	0.431	1.48	RZPDp9027L1019Q	ZNF7
372	0.0107965	0.431	1.48	RZPDp9027D1419Q	TCP1
384	0.0111462	0.431	1.48	RZPDp9027J1019Q	SAFB
589	0.0185577	0.465	1.48	RZPDp9027F0911Q	MARK4
627	0.0198086	0.465	1.48	RZPDp9027G0911Q	PTPRS
762	0.0243479	0.474	1.48	RZPDp9027P2318Q	MATR3
1009	0.0329554	0.489	1.48	RZPDp9027K0517Q	UBE2S
1358	0.0456452	0.503	1.48	RZPDp9027N2115Q	LTBP4
25	0.0012718	0.407	1.47	RZPDp9027E1818Q	RAP1GAP
30	0.0014152	0.407	1.47	RZPDp9027K2018Q	PRKRA
36	0.0015562	0.407	1.47	RZPDp9027J1918Q	CAPZB
68	0.0022141	0.407	1.47	RZPDp9027B1017Q	NCOA5
72	0.0022798	0.407	1.47	RZPDp9027P1419Q	ALDH1A1
91	0.0027584	0.407	1.47	RZPDp9027G0714Q	SRSF2
112	0.0032913	0.407	1.47	RZPDp9027F1718Q	GTF2I
131	0.0037021	0.407	1.47	RZPDp9027E0714Q	EIF4G3
147	0.0042364	0.407	1.47	RZPDp9027G0817Q	SEMA5B
158	0.0045055	0.407	1.47	RZPDp9027D1316Q	NECAP1
206	0.005744	0.408	1.47	RZPDp9027N1214Q	CCT3
207	0.0058523	0.408	1.47	RZPDp9027F0811Q	ADK
216	0.0060304	0.408	1.47	RZPDp9027N0218Q	BRSK1
220	0.0061127	0.408	1.47	RZPDp9027F2112Q	MAP3K11
235	0.0066204	0.408	1.47	RZPDp9027H0812Q	EEF1B2
243	0.0068141	0.408	1.47	RZPDp9027K2414Q	UBXN4
264	0.0073151	0.408	1.47	RZPDp9027F2113Q	KCMF1
277	0.0076949	0.41	1.47	RZPDp9027L2317Q	KIAA0930
303	0.0083136	0.411	1.47	RZPDp9027G1712Q	PWWP2A
320	0.0090606	0.422	1.47	RZPDp9027C1515Q	NDUFA10
323	0.0091613	0.425	1.47	RZPDp9027B1512Q	MICU1
342	0.0098657	0.431	1.47	RZPDp9027H0813Q	ITPRID2
377	0.0109527	0.431	1.47	RZPDp9027L0819Q	SNCA
398	0.0114613	0.431	1.47	RZPDp9027N1511Q	PLXNB2
401	0.0116569	0.433	1.47	RZPDp9027G0712Q	CCT3
442	0.0129223	0.438	1.47	RZPDp9027H2019Q	CTNND2
501	0.0155188	0.462	1.47	RZPDp9027J1319Q	TSC2
539	0.0167521	0.462	1.47	RZPDp9027M1512Q	NUDC
785	0.0250386	0.474	1.47	RZPDp9027P1810Q	SPARC
791	0.0252134	0.474	1.47	RZPDp9027H0615Q	GNPAT
1327	0.0446327	0.503	1.47	RZPDp9027M1417Q	LAPTM4A
23	0.0012476	0.407	1.46	RZPDp9027F0718Q	SF3A3
50	0.0018676	0.407	1.46	RZPDp9027A1418Q	ACVR1
59	0.0021139	0.407	1.46	RZPDp9027P1514Q	WDR77
77	0.0023825	0.407	1.46	RZPDp9027G1917Q	SLC35E2B
85	0.0025914	0.407	1.46	RZPDp9027I1018Q	ITSN1
89	0.0026965	0.407	1.46	RZPDp9027I1218Q	SHMT2
93	0.0027707	0.407	1.46	RZPDp9027C1418Q	CRADD
122	0.0034716	0.407	1.46	RZPDp9027F0713Q	MYT1
130	0.0036968	0.407	1.46	RZPDp9027M0418Q	ERI3
135	0.0038643	0.407	1.46	RZPDp9027H1319Q	DNAJC13
169	0.0047024	0.407	1.46	RZPDp9027C1514Q	FAM32A
179	0.0049252	0.407	1.46	RZPDp9027E2120Q	HLA-A
205	0.0056785	0.408	1.46	RZPDp9027D1412Q	EEF1G
222	0.0061274	0.408	1.46	RZPDp9027L2217Q	NDUFB9
226	0.006362	0.408	1.46	RZPDp9028F2214Q	EML2
307	0.0086018	0.42	1.46	RZPDp9027P1610Q	NSD2
329	0.0094897	0.431	1.46	RZPDp9027I2214Q	CMTR1
373	0.010803	0.431	1.46	RZPDp9027K2315Q	ZNF681
402	0.0116801	0.433	1.46	RZPDp9027D2218Q	POLR2B
414	0.0119677	0.433	1.46	RZPDp9027E0513Q	VPS72
427	0.0124547	0.434	1.46	RZPDp9027F0318Q	DHX15
449	0.0134274	0.448	1.46	RZPDp9027D1115Q	MPST
461	0.0140004	0.454	1.46	RZPDp9027A1511Q	EIF4A2
467	0.0142076	0.455	1.46	RZPDp9027A1515Q	GPRIN1
471	0.0143368	0.455	1.46	RZPDp9027B175Q	CPLX1
482	0.0149625	0.462	1.46	RZPDp9027C0519Q	MAPK3
494	0.0153446	0.462	1.46	RZPDp9027B2017Q	ACTR1A
529	0.0165388	0.462	1.46	RZPDp9027A1518Q	GSTK1
541	0.0167764	0.462	1.46	RZPDp9027L2014Q	PPP1R1B
684	0.0214446	0.465	1.46	RZPDp9027M0319Q	MRPL28
805	0.0256215	0.474	1.46	RZPDp9027D1411Q	PPA1
1016	0.0332592	0.49	1.46	RZPDp9027A0319Q	EIF4A2
1111	0.0365213	0.49	1.46	RZPDp9027B126Q	JMJD6
1306	0.0435518	0.5	1.46	RZPDp9027A1512Q	TRAPPC12
1390	0.0470756	0.507	1.46	RZPDp9027A1920Q	BCL11A
24	0.0012662	0.407	1.45	RZPDp9027I2116Q	FBXW5
34	0.0015176	0.407	1.45	RZPDp9027E0618Q	EME2
71	0.0022689	0.407	1.45	RZPDp9027L2319Q	TUBA1A
106	0.003159	0.407	1.45	RZPDp9027K1918Q	TUBGCP4
110	0.0032632	0.407	1.45	RZPDp9027I2118Q	NSFL1C
138	0.0040473	0.407	1.45	RZPDp9027L0913Q	PRMT1
142	0.0041429	0.407	1.45	RZPDp9027C0217Q	PLEKHB2
143	0.0041567	0.407	1.45	RZPDp9027F0714Q	FXYD6
159	0.0045116	0.407	1.45	RZPDp9027N1418Q	CCNL2
229	0.0064077	0.408	1.45	RZPDp9027B1412Q	FCGRT
250	0.0070387	0.408	1.45	RZPDp9027I229Q	AHCTF1
267	0.0073857	0.408	1.45	RZPDp9027P0518Q	PPP6R2
299	0.0081969	0.41	1.45	RZPDp9027N1212Q	KDM6B
310	0.0087115	0.421	1.45	RZPDp9027M0419Q	TUBA1B
343	0.0098999	0.431	1.45	RZPDp9027C1617Q	NUP85
347	0.0101008	0.431	1.45	RZPDp9027H0811Q	ZC3H15
403	0.0117017	0.433	1.45	RZPDp9027E0415Q	TNKS1BP1
477	0.0144849	0.455	1.45	RZPDp9027E0517Q	FCHO1
484	0.0150469	0.462	1.45	RZPDp9027N0517Q	DPYSL5
502	0.0155718	0.462	1.45	RZPDp9027D1119Q	MTMR4
553	0.0172048	0.462	1.45	RZPDp9027B1511Q	ARHGEF11
583	0.0183049	0.465	1.45	RZPDp9027E1017Q	PTPRF
618	0.0195479	0.465	1.45	RZPDp9027E0815Q	ALDH1B1
621	0.0196513	0.465	1.45	RZPDp9027N1414Q	TRA2B
667	0.0210908	0.465	1.45	RZPDp9027O1211Q	EGFL7
724	0.0227885	0.472	1.45	RZPDp9027A1317Q	IDH3B
771	0.0244857	0.474	1.45	RZPDp9027P1919Q	RTN4
871	0.0280459	0.48	1.45	RZPDp9027K1319Q	IDS
897	0.0288783	0.481	1.45	RZPDp9027H0713Q	PRKAR1B
1135	0.0372807	0.49	1.45	RZPDp9027D1815Q	CELSR2
1166	0.038669	0.495	1.45	RZPDp9027O0512Q	STMN3
55	0.0020629	0.407	1.44	RZPDp9027K2416Q	CUL9
66	0.0021924	0.407	1.44	RZPDp9027G2318Q	PSMD13
83	0.002542	0.407	1.44	RZPDp9027F0814Q	ENOX1
100	0.0030234	0.407	1.44	RZPDp9027N1515Q	SQSTM1
116	0.0033942	0.407	1.44	RZPDp9027M1515Q	PLPPR3
157	0.0044909	0.407	1.44	RZPDp9027B1114Q	SQSTM1
168	0.0046972	0.407	1.44	RZPDp9027O1514Q	NARS2
181	0.0049626	0.407	1.44	RZPDp9027H0719Q	IPO5
185	0.005049	0.407	1.44	RZPDp9027D1218Q	SNAI2
191	0.0053116	0.408	1.44	RZPDp9027L2410Q	VBP1
204	0.0056684	0.408	1.44	RZPDp9027H0517Q	AP2S1
246	0.0068783	0.408	1.44	RZPDp9027E0614Q	USP20
283	0.0077647	0.41	1.44	RZPDp9027M1412Q	C7orf50
312	0.0088411	0.422	1.44	RZPDp9027F2114Q	EIF3G
353	0.0102617	0.431	1.44	RZPDp9027F0313Q	DACT1
428	0.0124651	0.434	1.44	RZPDp9027E2019Q	TSPAN8
437	0.0126972	0.435	1.44	RZPDp9027D1516Q	SEMA4C
532	0.016559	0.462	1.44	RZPDp9027P1615Q	PFKL
581	0.0181058	0.465	1.44	RZPDp9027L2311Q	TMEM59L
656	0.020698	0.465	1.44	RZPDp9027O1417Q	ALAS2
723	0.0227705	0.472	1.44	RZPDp9027D237Q	PRSS36
732	0.0231521	0.474	1.44	RZPDp9027E1712Q	BOP1
825	0.0262136	0.475	1.44	RZPDp9027C0720Q	SNRPN
899	0.0289094	0.481	1.44	RZPDp9027L2310Q	TRO
967	0.0313609	0.485	1.44	RZPDp9027M1812Q	KEAP1
65	0.002172	0.407	1.43	RZPDp9027J2219Q	VTN
94	0.00283	0.407	1.43	RZPDp9027K2014Q	MSL1
97	0.0029053	0.407	1.43	RZPDp9027K1117Q	ARPP19
98	0.0029397	0.407	1.43	RZPDp9027P1318Q	STUB1
187	0.0050984	0.408	1.43	RZPDp9027E0715Q	JADE1
200	0.0055012	0.408	1.43	RZPDp9027K2317Q	NUB1
236	0.0066427	0.408	1.43	RZPDp9027N1611Q	GTF3C1
241	0.0067588	0.408	1.43	RZPDp9027B1417Q	CERS1
253	0.0070881	0.408	1.43	RZPDp9027F0712Q	VBP1
280	0.0077478	0.41	1.43	RZPDp9027I2018Q	EEF1A1
287	0.0079134	0.41	1.43	RZPDp9027O1617Q	OR2W3
328	0.0094688	0.431	1.43	RZPDp9027C0513Q	KIF15
332	0.0096034	0.431	1.43	RZPDp9027B0512Q	GOLM1
350	0.010192	0.431	1.43	RZPDp9027P0112Q	CAMSAP3
374	0.0108359	0.431	1.43	RZPDp9027J1312Q	MLH1
393	0.0113466	0.431	1.43	RZPDp9027D1315Q	SOCS5
412	0.0119182	0.433	1.43	RZPDp9027H0814Q	VARS1
413	0.0119524	0.433	1.43	RZPDp9027E0412Q	SH3GL1
420	0.0121489	0.433	1.43	RZPDp9027G0715Q	OLFML3
441	0.0128768	0.437	1.43	RZPDp9027K2010Q	KANSL1L
544	0.0168644	0.462	1.43	RZPDp9027H0815Q	DUS1L
567	0.0175948	0.462	1.43	RZPDp9027G0719Q	MAPK12
626	0.0197799	0.465	1.43	RZPDp9027P1016Q	DCTN2
691	0.0215593	0.465	1.43	RZPDp9027J2212Q	SPATA13
846	0.0268179	0.475	1.43	RZPDp9027A175Q	CORO1A
1136	0.0373057	0.49	1.43	RZPDp9027N1019Q	ACO1
1150	0.0378976	0.492	1.43	RZPDp9027G0415Q	SNRPD3
1251	0.0416503	0.498	1.43	RZPDp9027K236Q	FGFR3
1259	0.0418823	0.498	1.43	RZPDp9027P0217Q	CCT7
47	0.0018384	0.407	1.42	RZPDp9027E0718Q	SF3B4
48	0.0018416	0.407	1.42	RZPDp9027P0218Q	ZNF229
73	0.0022916	0.407	1.42	RZPDp9027G1218Q	EPS8
92	0.0027639	0.407	1.42	RZPDp9027K2418Q	MVD
102	0.0030329	0.407	1.42	RZPDp9027M1616Q	TMED3
115	0.0033788	0.407	1.42	RZPDp9027I2314Q	TUBA1A
125	0.003549	0.407	1.42	RZPDp9027E2218Q	USP22
132	0.0037096	0.407	1.42	RZPDp9027J2214Q	SF3A2
139	0.0040899	0.407	1.42	RZPDp9027B1419Q	SNX5
145	0.0042082	0.407	1.42	RZPDp9027K1013Q	IDH2
146	0.0042328	0.407	1.42	RZPDp9027P1119Q	AKAP6
198	0.0054923	0.408	1.42	RZPDp9027K1311Q	CCDC167
223	0.0062539	0.408	1.42	RZPDp9027F0415Q	CAT
247	0.0069812	0.408	1.42	RZPDp9027P1513Q	XRCC4
261	0.0072461	0.408	1.42	RZPDp9027L1518Q	TYMS
275	0.0075331	0.41	1.42	RZPDp9027I2217Q	SUPT7L
336	0.0096766	0.431	1.42	RZPDp9027B1212Q	PGAM1
338	0.0097886	0.431	1.42	RZPDp9027D1618Q	NRXN2
355	0.0102716	0.431	1.42	RZPDp9027P1511Q	SNHG29
369	0.0106879	0.431	1.42	RZPDp9027L0914Q	CWF19L1
381	0.0110642	0.431	1.42	RZPDp9027B1413Q	SOX11
387	0.0112036	0.431	1.42	RZPDp9027F2319Q	SELENON
435	0.0126145	0.434	1.42	RZPDp9027I0110Q	HNRNPK
475	0.0144257	0.455	1.42	RZPDp9027M1314Q	TBRG4
492	0.0153323	0.462	1.42	RZPDp9027F1019Q	USP15
573	0.0176885	0.462	1.42	RZPDp9027C0319Q	SEZ6
761	0.0243434	0.474	1.42	RZPDp9027A1411Q	PRPSAP1
845	0.0268107	0.475	1.42	RZPDp9027J2017Q	DDB1
879	0.0282752	0.48	1.42	RZPDp9027G1919Q	NUDT5
910	0.0293476	0.481	1.42	RZPDp9027G0613Q	SF3A1
942	0.0304738	0.484	1.42	RZPDp9027P2119Q	RSRC2
1191	0.0394468	0.495	1.42	RZPDp9027G2112Q	MCM3
1208	0.0401217	0.497	1.42	RZPDp9027O0119Q	SNX5
1336	0.0449748	0.503	1.42	RZPDp9027F1719Q	RBMS1
1389	0.0470113	0.507	1.42	RZPDp9027D1019Q	GABARAPL2
35	0.0015176	0.407	1.41	RZPDp9027B1518Q	ULK1
117	0.0033963	0.407	1.41	RZPDp9027D1517Q	SPINT2
118	0.0034152	0.407	1.41	RZPDp9027G1817Q	MICAL1
124	0.0035095	0.407	1.41	RZPDp9027D1418Q	UBA1
127	0.0036677	0.407	1.41	RZPDp9027H1913Q	UQCRC2
133	0.0037323	0.407	1.41	RZPDp9027B1614Q	TCTN3
136	0.00392	0.407	1.41	RZPDp9027J2215Q	SART1
155	0.0044171	0.407	1.41	RZPDp9027F099Q	FDPS
170	0.004742	0.407	1.41	RZPDp9027C0215Q	RIPOR1
183	0.0050401	0.407	1.41	RZPDp9027P1218Q	FAM20C
186	0.005053	0.407	1.41	RZPDp9027F0316Q	SAMM50
194	0.0053881	0.408	1.41	RZPDp9027C0618Q	SPINT2
197	0.0054705	0.408	1.41	RZPDp9027J2411Q	APEX1
211	0.0059411	0.408	1.41	RZPDp9027J2116Q	LRSAM1
224	0.0062742	0.408	1.41	RZPDp9027I2414Q	DHX35
237	0.0066794	0.408	1.41	RZPDp9027L2018Q	RNF130
270	0.0074156	0.408	1.41	RZPDp9027E1915Q	ZSCAN9
284	0.0078483	0.41	1.41	RZPDp9027G0716Q	MTCH2
289	0.0079327	0.41	1.41	RZPDp9027L2116Q	SOD2
313	0.0088736	0.422	1.41	RZPDp9027F0413Q	NEURL4
340	0.0098496	0.431	1.41	RZPDp9027N1618Q	SYS1
405	0.0117708	0.433	1.41	RZPDp9027D1417Q	HSPA5
436	0.0126363	0.434	1.41	RZPDp9027A1615Q	ZNF622
439	0.0128428	0.437	1.41	RZPDp9027G1618Q	FEN1
443	0.0129755	0.438	1.41	RZPDp9027G0315Q	RPL35
458	0.0137816	0.451	1.41	RZPDp9027L2118Q	KIAA2013
464	0.0140598	0.454	1.41	RZPDp9027M1518Q	RYR2
470	0.0143326	0.455	1.41	RZPDp9027B1710Q	SEPTIN7
513	0.016014	0.462	1.41	RZPDp9027K1120Q	CCT5
519	0.0162952	0.462	1.41	RZPDp9027G0411Q	PNMA1
525	0.0163904	0.462	1.41	RZPDp9027H0413Q	ARFGAP1
574	0.0177024	0.462	1.41	RZPDp9027K0512Q	ZCCHC14
605	0.019071	0.465	1.41	RZPDp9027E0516Q	ABI1
632	0.0199624	0.465	1.41	RZPDp9027I1119Q	TUBA1A
741	0.023519	0.474	1.41	RZPDp9027A1115Q	LDHA
754	0.0241944	0.474	1.41	RZPDp9027L0719Q	PDCD2
795	0.0253382	0.474	1.41	RZPDp9027A1410Q	SUPT4H1
802	0.025525	0.474	1.41	RZPDp9027O2219Q	ZNF527
813	0.0258694	0.474	1.41	RZPDp9027K2313Q	RPS4X
835	0.0265305	0.475	1.41	RZPDp9027G0816Q	HSPA8
836	0.0265396	0.475	1.41	RZPDp9027N1510Q	MEN1
919	0.0295684	0.481	1.41	RZPDp9027C1720Q	SLC25A4
956	0.0309852	0.484	1.41	RZPDp9027C175Q	SIPA1L1
1030	0.033921	0.49	1.41	RZPDp9027P2317Q	NUDCD3
1035	0.0341915	0.49	1.41	RZPDp9027I225Q	MATR3
1045	0.0345322	0.49	1.41	RZPDp9027L2419Q	NTN4
1149	0.0378462	0.492	1.41	RZPDp9027L228Q	HNRNPA2B1
46	0.00182	0.407	1.4	RZPDp9027B1617Q	MEGF8
81	0.002527	0.407	1.4	RZPDp9027D0518Q	CLP1
107	0.0031615	0.407	1.4	RZPDp9027D1619Q	RRAGA
111	0.003289	0.407	1.4	RZPDp9027F2118Q	EEF1G
144	0.0042045	0.407	1.4	RZPDp9027O2418Q	SEMA3F
162	0.0045967	0.407	1.4	RZPDp9027L1217Q	EPHB1
192	0.0053327	0.408	1.4	RZPDp9027L2411Q	MRPS18A
201	0.0056308	0.408	1.4	RZPDp9027J0918Q	ATF4
209	0.0058852	0.408	1.4	RZPDp9027D1416Q	TRIM28
213	0.0059904	0.408	1.4	RZPDp9027C1518Q	UBA5
248	0.006998	0.408	1.4	RZPDp9027F1917Q	GLG1
256	0.007208	0.408	1.4	RZPDp9027A0417Q	RAB40C
266	0.0073784	0.408	1.4	RZPDp9027L2016Q	ASIC1
285	0.0078557	0.41	1.4	RZPDp9027P0619Q	LZTR1
302	0.008305	0.411	1.4	RZPDp9027O0112Q	ZGPAT
330	0.0095114	0.431	1.4	RZPDp9027H0817Q	COMMD3
383	0.0111055	0.431	1.4	RZPDp9027F1711Q	VPS51
397	0.0114381	0.431	1.4	RZPDp9027L2215Q	DENND5A
407	0.0117912	0.433	1.4	RZPDp9027D1313Q	MED17
408	0.0118356	0.433	1.4	RZPDp9027A1116Q	ME3
466	0.0141925	0.455	1.4	RZPDp9027C2319Q	KIF21A
558	0.0173525	0.462	1.4	RZPDp9027G1119Q	TBRG4
597	0.0188137	0.465	1.4	RZPDp9027G0619Q	GTF2IRD2B
607	0.0191466	0.465	1.4	RZPDp9027E0613Q	NOL11
641	0.0201674	0.465	1.4	RZPDp9027B128Q	HGS
643	0.0201993	0.465	1.4	RZPDp9027F0312Q	CSDC2
663	0.0208937	0.465	1.4	RZPDp9027J1818Q	NELFB
760	0.024292	0.474	1.4	RZPDp9027L1912Q	DBNL
827	0.0262886	0.475	1.4	RZPDp9027M217Q	WAC
924	0.0296574	0.481	1.4	RZPDp9027N1210Q	DLX2
939	0.030325	0.484	1.4	RZPDp9027J0917Q	WASHC2C
954	0.0309583	0.484	1.4	RZPDp9027H129Q	RPS7
955	0.0309816	0.484	1.4	RZPDp9027D2019Q	PSMC6
1031	0.0339494	0.49	1.4	RZPDp9027L014Q	SF3B2
1097	0.0360708	0.49	1.4	RZPDp9027A2219Q	GON4L
1110	0.0365052	0.49	1.4	RZPDp9027K1718Q	NDRG1
1277	0.0425532	0.498	1.4	RZPDp9027N1116Q	ARPC2
1386	0.0468808	0.507	1.4	RZPDp9027J0417Q	PDE2A
1410	0.0479445	0.509	1.4	RZPDp9027E1319Q	NUBP2
84	0.0025793	0.407	1.39	RZPDp9027I2218Q	PCBP2
165	0.0046411	0.407	1.39	RZPDp9027F0817Q	PRPF3
173	0.0048302	0.407	1.39	RZPDp9027A1318Q	ITGB1BP2
190	0.0052508	0.408	1.39	RZPDp9027K2218Q	HNRNPR
203	0.0056536	0.408	1.39	RZPDp9027J1418Q	BRPF3
218	0.0060791	0.408	1.39	RZPDp9027O0513Q	TERF2IP
221	0.0061224	0.408	1.39	RZPDp9027G0818Q	INTS11
254	0.0071202	0.408	1.39	RZPDp9027E0418Q	PPA1
273	0.0074473	0.408	1.39	RZPDp9027L1918Q	TRIM17
274	0.0074694	0.408	1.39	RZPDp9027N1615Q	ARHGEF17
276	0.0076118	0.41	1.39	RZPDp9027E0514Q	APC
300	0.0082084	0.41	1.39	RZPDp9027I1113Q	BZW2
334	0.0096303	0.431	1.39	RZPDp9027L2114Q	SNX5
335	0.0096619	0.431	1.39	RZPDp9027J0819Q	NPRL2
344	0.0099374	0.431	1.39	RZPDp9027F0711Q	UBXN11
354	0.0102649	0.431	1.39	RZPDp9027I2315Q	HSPA13
367	0.0106338	0.431	1.39	RZPDp9027B1315Q	RXRB
424	0.0124177	0.434	1.39	RZPDp9027L0318Q	RPS23
454	0.0136949	0.451	1.39	RZPDp9027I2312Q	ST13
469	0.0142899	0.455	1.39	RZPDp9027D0915Q	TUBA1A
479	0.0145489	0.455	1.39	RZPDp9027J2018Q	PPP1R18
485	0.0150999	0.462	1.39	RZPDp9027L0212Q	SSBP4
490	0.0152217	0.462	1.39	RZPDp9027D1615Q	SNHG29
497	0.0154348	0.462	1.39	RZPDp9027M1316Q	RAI14
520	0.0162986	0.462	1.39	RZPDp9027N2018Q	PREPL
548	0.0170404	0.462	1.39	RZPDp9027P1412Q	TTLL12
561	0.0174348	0.462	1.39	RZPDp9027D1611Q	TINAGL1
586	0.0184264	0.465	1.39	RZPDp9027F0410Q	SERPINF1
619	0.0195599	0.465	1.39	RZPDp9027N0512Q	RECQL
636	0.0200823	0.465	1.39	RZPDp9027M0519Q	PTTG1IP
639	0.0201131	0.465	1.39	RZPDp9027A1516Q	ATAT1
659	0.0207734	0.465	1.39	RZPDp9027F0315Q	RPS4Y1
668	0.0210919	0.465	1.39	RZPDp9027E0512Q	BBS7
678	0.0213346	0.465	1.39	RZPDp9027K0912Q	FAM81A
679	0.0213378	0.465	1.39	RZPDp9027E0612Q	PIP5K1B
730	0.0230967	0.474	1.39	RZPDp9027K2312Q	CD81
737	0.0233867	0.474	1.39	RZPDp9027L2113Q	HECTD4
743	0.0235665	0.474	1.39	RZPDp9027D1215Q	AP1B1
806	0.0256708	0.474	1.39	RZPDp9027O1919Q	EIF3L
917	0.0295458	0.481	1.39	RZPDp9027C1119Q	TTR
1067	0.0353127	0.49	1.39	RZPDp9027I2310Q	IDH1
1076	0.0354353	0.49	1.39	RZPDp9027A1812Q	RRP9
1170	0.0387345	0.495	1.39	RZPDp9027B1514Q	RPS8
1203	0.0399084	0.497	1.39	RZPDp9027K1312Q	TRIAP1
1283	0.0427441	0.498	1.39	RZPDp9027N2319Q	HARS1
1308	0.0436883	0.5	1.39	RZPDp9027C0516Q	RBM4
1359	0.045668	0.503	1.39	RZPDp9027J1817Q	ZNF131
1373	0.0461854	0.504	1.39	RZPDp9027E1210Q	RBM5
1412	0.0480496	0.509	1.39	RZPDp9027N1617Q	ALDOA
156	0.0044454	0.407	1.38	RZPDp9027J2115Q	ATAT1
202	0.0056321	0.408	1.38	RZPDp9027M1613Q	DPF1
249	0.0070267	0.408	1.38	RZPDp9027E2018Q	PLD3
268	0.0074072	0.408	1.38	RZPDp9027G0814Q	GALK2
269	0.0074155	0.408	1.38	RZPDp9027B1215Q	SPIRE2
272	0.0074305	0.408	1.38	RZPDp9027K1017Q	SELENOH
292	0.008044	0.41	1.38	RZPDp9027E1714Q	BCKDHA
295	0.0081321	0.41	1.38	RZPDp9027D1118Q	NPTN
306	0.0084746	0.415	1.38	RZPDp9027N0118Q	EIF2B4
309	0.0086827	0.421	1.38	RZPDp9027L1113Q	DYNLT1
333	0.0096184	0.431	1.38	RZPDp9027A1514Q	PELI1
337	0.0097566	0.431	1.38	RZPDp9027O1218Q	TUBB4B
359	0.0103626	0.431	1.38	RZPDp9027B1118Q	SGCE
380	0.0110049	0.431	1.38	RZPDp9027B1418Q	DGKD
382	0.0110942	0.431	1.38	RZPDp9027H2117Q	PLXNB1
385	0.0111604	0.431	1.38	RZPDp9027I0915Q	RPL5
399	0.0115178	0.433	1.38	RZPDp9027C1612Q	CD99
450	0.0135061	0.45	1.38	RZPDp9027N1013Q	GAPDH
455	0.0137215	0.451	1.38	RZPDp9027K1914Q	TBC1D1
456	0.0137408	0.451	1.38	RZPDp9027I1818Q	ARPP21
476	0.0144809	0.455	1.38	RZPDp9027N1115Q	TUBB4A
488	0.015175	0.462	1.38	RZPDp9027F0414Q	MRPL23
536	0.0166975	0.462	1.38	RZPDp9027M1318Q	PMM1
571	0.0176732	0.462	1.38	RZPDp9027G2419Q	FAM131A
600	0.0189818	0.465	1.38	RZPDp9027B2318Q	SRI
602	0.0190114	0.465	1.38	RZPDp9027F0815Q	MDK
631	0.019924	0.465	1.38	RZPDp9027N1610Q	CRIP2
647	0.02035	0.465	1.38	RZPDp9027O1610Q	EEF1A1
752	0.0241374	0.474	1.38	RZPDp9027F2317Q	PTOV1
944	0.0305259	0.484	1.38	RZPDp9027F1016Q	ZNF835
985	0.0319846	0.487	1.38	RZPDp9027C1219Q	ARHGEF25
1057	0.0349652	0.49	1.38	RZPDp9027G0717Q	NR2F1
1113	0.0365981	0.49	1.38	RZPDp9027E0417Q	PRMT1
1140	0.0373559	0.49	1.38	RZPDp9027G0815Q	PLAA
1155	0.0379508	0.492	1.38	RZPDp9027J0218Q	ZXDC
1171	0.0387675	0.495	1.38	RZPDp9027A1112Q	GSTM2
1221	0.0405685	0.498	1.38	RZPDp9027A1414Q	SRM
1222	0.0406528	0.498	1.38	RZPDp9027D0119Q	GFUS
1314	0.0440695	0.503	1.38	RZPDp9027I2013Q	LIAS
160	0.004524	0.407	1.37	RZPDp9027K1018Q	DCLK2
167	0.0046786	0.407	1.37	RZPDp9027F0715Q	ANKHD1
171	0.0048063	0.407	1.37	RZPDp9027P1216Q	ULK1
215	0.0060054	0.408	1.37	RZPDp9027I1118Q	CLPTM1
219	0.0060899	0.408	1.37	RZPDp9027N1514Q	GPT2
238	0.006688	0.408	1.37	RZPDp9027A1614Q	ZC3H11A
239	0.0067161	0.408	1.37	RZPDp9027F1918Q	SRSF9
255	0.0071584	0.408	1.37	RZPDp9027O1611Q	CSDC2
291	0.0080239	0.41	1.37	RZPDp9027L1218Q	RILPL1
301	0.0082588	0.411	1.37	RZPDp9027L1017Q	YWHAH
311	0.0087695	0.422	1.37	RZPDp9027P1418Q	TRAF4
314	0.0088913	0.422	1.37	RZPDp9027J1118Q	SNCAIP
321	0.0090622	0.422	1.37	RZPDp9027E2215Q	TRIM33
339	0.0098423	0.431	1.37	RZPDp9027B1210Q	TELO2
400	0.0115521	0.433	1.37	RZPDp9027F1618Q	CBX5
411	0.011866	0.433	1.37	RZPDp9027M1214Q	LMO2
416	0.0120501	0.433	1.37	RZPDp9027P1317Q	BCL7A
422	0.0123187	0.434	1.37	RZPDp9027E0515Q	FHIP2B
425	0.0124338	0.434	1.37	RZPDp9027H1713Q	PHAX
493	0.015333	0.462	1.37	RZPDp9027B1611Q	ITM2C
498	0.0154754	0.462	1.37	RZPDp9027O1618Q	ERI3
516	0.0161773	0.462	1.37	RZPDp9027C2018Q	ADAMTS10
533	0.0165806	0.462	1.37	RZPDp9027N1416Q	ATP5F1B
566	0.0175938	0.462	1.37	RZPDp9027I1217Q	CNN3
596	0.018806	0.465	1.37	RZPDp9027I2319Q	CORO1C
606	0.0191012	0.465	1.37	RZPDp9027C1415Q	ZNF223
709	0.0222003	0.469	1.37	RZPDp9027O1118Q	ENOPH1
715	0.0226121	0.472	1.37	RZPDp9027F1119Q	UPF1
734	0.0232832	0.474	1.37	RZPDp9027G148Q	TRIM21
779	0.0248756	0.474	1.37	RZPDp9027I1913Q	ATP6V1E1
804	0.0255618	0.474	1.37	RZPDp9027O1419Q	RPS3
869	0.0280283	0.48	1.37	RZPDp9027H087Q	MVK
920	0.0295895	0.481	1.37	RZPDp9027B1414Q	RABAC1
974	0.0315697	0.485	1.37	RZPDp9027O1412Q	KMT2B
986	0.0320577	0.487	1.37	RZPDp9027M207Q	HSP90AA1
987	0.0321527	0.487	1.37	RZPDp9027O1418Q	RPS10
1054	0.0348729	0.49	1.37	RZPDp9027I2015Q	SMARCC2
1092	0.0358856	0.49	1.37	RZPDp9027N1417Q	AKR1B1
1115	0.0366202	0.49	1.37	RZPDp9027A1219Q	NAP1L1
1119	0.036761	0.49	1.37	RZPDp9027J1913Q	RPL18
1147	0.0377212	0.492	1.37	RZPDp9027L0419Q	KIF5A
1176	0.0389357	0.495	1.37	RZPDp9027A1315Q	ABHD17A
1194	0.0394931	0.495	1.37	RZPDp9027J1717Q	CDKN2D
1197	0.0396419	0.495	1.37	RZPDp9027M1312Q	CRAT
1268	0.0422342	0.498	1.37	RZPDp9027P1312Q	RAP1GAP
1287	0.0428904	0.498	1.37	RZPDp9027J1813Q	ENO1
1301	0.043419	0.5	1.37	RZPDp9027L2415Q	OTUB1
1351	0.0454744	0.503	1.37	RZPDp9027P1114Q	GNB2
1367	0.0460293	0.503	1.37	RZPDp9027J138Q	SPTAN1
1420	0.0483847	0.509	1.37	RZPDp9027O1719Q	H19
109	0.0032472	0.407	1.36	RZPDp9027D1616Q	ARMCX3
151	0.0043177	0.407	1.36	RZPDp9027N1517Q	PSMC3
212	0.0059567	0.408	1.36	RZPDp9027H0518Q	ELMO2
231	0.006495	0.408	1.36	RZPDp9027F0616Q	VPS28
245	0.0068573	0.408	1.36	RZPDp9027L1915Q	NUDT11
252	0.0070854	0.408	1.36	RZPDp9027L2214Q	UROS
258	0.0072165	0.408	1.36	RZPDp9027O0515Q	WAC
263	0.0073107	0.408	1.36	RZPDp9027I2415Q	OLA1
282	0.0077619	0.41	1.36	RZPDp9027J2216Q	PFKM
290	0.0079826	0.41	1.36	RZPDp9027G0314Q	PDIA6
325	0.0092571	0.427	1.36	RZPDp9027B0318Q	TBL3
349	0.0101806	0.431	1.36	RZPDp9027K2118Q	WSB2
351	0.0102131	0.431	1.36	RZPDp9027B1016Q	EPHB6
364	0.010528	0.431	1.36	RZPDp9027L1818Q	CDH4
365	0.0105435	0.431	1.36	RZPDp9027L1114Q	GTF2F1
368	0.0106395	0.431	1.36	RZPDp9027J2312Q	RBM19
404	0.011706	0.433	1.36	RZPDp9027K0913Q	ETFB
434	0.0125605	0.434	1.36	RZPDp9027J2218Q	CPEB3
453	0.0136689	0.451	1.36	RZPDp9027D0916Q	GRB2
468	0.0142875	0.455	1.36	RZPDp9027G0414Q	STMN2
478	0.0145412	0.455	1.36	RZPDp9027P015Q	HNRNPDL
481	0.0147942	0.461	1.36	RZPDp9027M1317Q	MTREX
504	0.015674	0.462	1.36	RZPDp9027C1210Q	RIPOR1
526	0.016414	0.462	1.36	RZPDp9027O0619Q	CLIC1
527	0.016423	0.462	1.36	RZPDp9027F0416Q	POR
535	0.0166482	0.462	1.36	RZPDp9027M1411Q	TERF2IP
551	0.0170968	0.462	1.36	RZPDp9027P1415Q	CDK7
584	0.0184102	0.465	1.36	RZPDp9027G0617Q	TECR
588	0.0184815	0.465	1.36	RZPDp9027A0513Q	BOP1
594	0.0187769	0.465	1.36	RZPDp9027C1919Q	MAP1LC3B
616	0.0193438	0.465	1.36	RZPDp9027H0715Q	PKM
624	0.0197266	0.465	1.36	RZPDp9027K1015Q	MAN2A2
628	0.0198484	0.465	1.36	RZPDp9027P1611Q	PUM1
629	0.0198535	0.465	1.36	RZPDp9027B2319Q	EIF2A
682	0.0214104	0.465	1.36	RZPDp9027F0615Q	RPL15
708	0.0221316	0.468	1.36	RZPDp9027B0916Q	CBLB
726	0.0229448	0.474	1.36	RZPDp9027C2419Q	HMGN1
755	0.0242368	0.474	1.36	RZPDp9027B1819Q	ESD
773	0.0245483	0.474	1.36	RZPDp9027J2217Q	NBPF15
790	0.0252041	0.474	1.36	RZPDp9027M0620Q	HNRNPA2B1
794	0.0252523	0.474	1.36	RZPDp9027H0416Q	GPI
821	0.0259675	0.474	1.36	RZPDp9027O1114Q	TUBGCP3
828	0.0263494	0.475	1.36	RZPDp9027P1314Q	ZNF333
834	0.0265046	0.475	1.36	RZPDp9027B1515Q	CERK
843	0.0267754	0.475	1.36	RZPDp9027C1413Q	ADAMTS10
873	0.0282139	0.48	1.36	RZPDp9027M0220Q	TP53
885	0.0283415	0.48	1.36	RZPDp9027L107Q	MPRIP
902	0.0290075	0.481	1.36	RZPDp9027E1919Q	CPNE6
918	0.0295594	0.481	1.36	RZPDp9027F048Q	CSTB
931	0.0299486	0.482	1.36	RZPDp9027E108Q	PRDX1
937	0.0301387	0.482	1.36	RZPDp9027N0318Q	DENND4B
945	0.0305841	0.484	1.36	RZPDp9027N1015Q	FBXL17
968	0.0313698	0.485	1.36	RZPDp9027D0212Q	MARK1
991	0.0322377	0.487	1.36	RZPDp9027I2119Q	NDN
1060	0.0350527	0.49	1.36	RZPDp9027N1114Q	SRR
1061	0.0350961	0.49	1.36	RZPDp9027D1012Q	PPP1R7
1141	0.037378	0.49	1.36	RZPDp9027K0819Q	AHSA1
1144	0.0374385	0.49	1.36	RZPDp9027I0919Q	TMEM25
1165	0.0385544	0.495	1.36	RZPDp9027H0819Q	HYDIN
1183	0.0391772	0.495	1.36	RZPDp9027H0412Q	SMYD3
1284	0.0428315	0.498	1.36	RZPDp9027M0317Q	LOC644554
1300	0.0433426	0.5	1.36	RZPDp9027F1519Q	RNPS1
1320	0.0444285	0.503	1.36	RZPDp9027O1318Q	HEBP2
1341	0.0451116	0.503	1.36	RZPDp9027A159Q	RPL7L1
1391	0.0471602	0.508	1.36	RZPDp9027J0719Q	LUM
1448	0.04987	0.509	1.36	RZPDp9027H0614Q	HK1
257	0.0072137	0.408	1.35	RZPDp9027G1713Q	COX7B
298	0.0081703	0.41	1.35	RZPDp9027J1313Q	AFTPH
319	0.0090444	0.422	1.35	RZPDp9027E1920Q	TUBB3
346	0.0100443	0.431	1.35	RZPDp9027H0616Q	SLC25A6
352	0.010228	0.431	1.35	RZPDp9027L1016Q	CLCN7
371	0.0107705	0.431	1.35	RZPDp9027N0211Q	AATK
376	0.0109448	0.431	1.35	RZPDp9027D1018Q	TYW3
392	0.0113463	0.431	1.35	RZPDp9027M2418Q	RPS16
431	0.0125418	0.434	1.35	RZPDp9027C0113Q	DNMT3A
447	0.0133277	0.447	1.35	RZPDp9027O0519Q	CCS
457	0.0137721	0.451	1.35	RZPDp9027C0114Q	PJA1
480	0.0146402	0.457	1.35	RZPDp9027C0515Q	CPNE1
495	0.0153926	0.462	1.35	RZPDp9027L0519Q	EXOC3
512	0.0160088	0.462	1.35	RZPDp9027J2416Q	UBXN6
521	0.0163608	0.462	1.35	RZPDp9027N0219Q	C8orf33
549	0.0170635	0.462	1.35	RZPDp9027B1113Q	SRI
585	0.0184126	0.465	1.35	RZPDp9027C2418Q	ICA1
608	0.0191514	0.465	1.35	RZPDp9027J068Q	ZFP28
649	0.0204255	0.465	1.35	RZPDp9027G219Q	RSL1D1
660	0.0208527	0.465	1.35	RZPDp9027C214Q	NEFL
666	0.0209679	0.465	1.35	RZPDp9027P0111Q	SMARCC2
685	0.0214533	0.465	1.35	RZPDp9027A1216Q	DYNC1LI2
695	0.0216742	0.465	1.35	RZPDp9027D0517Q	TP53I11
696	0.0216849	0.465	1.35	RZPDp9027A0113Q	SNX7
720	0.0227096	0.472	1.35	RZPDp9027P1116Q	BRINP1
756	0.0242517	0.474	1.35	RZPDp9027M0615Q	NRDC
807	0.0256888	0.474	1.35	RZPDp9027P1118Q	LRRC49
816	0.0259029	0.474	1.35	RZPDp9027E1719Q	AP1S1
847	0.0268878	0.476	1.35	RZPDp9027I2014Q	PYGB
853	0.027175	0.477	1.35	RZPDp9027L099Q	CENPH
861	0.027454	0.477	1.35	RZPDp9027F0614Q	PCIF1
863	0.0274687	0.477	1.35	RZPDp9027M0212Q	GNA11
929	0.029896	0.482	1.35	RZPDp9027H115Q	TCF25
957	0.0310221	0.484	1.35	RZPDp9027P1411Q	RBM10
963	0.031292	0.485	1.35	RZPDp9027L2119Q	NXPH3
999	0.0325653	0.488	1.35	RZPDp9027P1510Q	HMCES
1042	0.0343309	0.49	1.35	RZPDp9027E2119Q	SREBF2
1051	0.0348003	0.49	1.35	RZPDp9027J2310Q	TAF6
1167	0.038698	0.495	1.35	RZPDp9027N2114Q	GSN
1200	0.039688	0.495	1.35	RZPDp9027D1113Q	CHMP1B
1237	0.0411249	0.498	1.35	RZPDp9027H0318Q	ADGRB2
1281	0.0427116	0.498	1.35	RZPDp9027D0111Q	DCX
1411	0.047999	0.509	1.35	RZPDp9027H0417Q	FLII
177	0.0049034	0.407	1.34	RZPDp9027C1416Q	NCAPD3
195	0.0054226	0.408	1.34	RZPDp9027H0516Q	RALGDS
262	0.0072786	0.408	1.34	RZPDp9027J1018Q	TMEM132A
294	0.0081206	0.41	1.34	RZPDp9027K2217Q	TPM3
316	0.0089249	0.422	1.34	RZPDp9027I2016Q	BZW2
345	0.0100354	0.431	1.34	RZPDp9027M1218Q	RPL3
356	0.0103006	0.431	1.34	RZPDp9027J1715Q	NAGK
361	0.0104056	0.431	1.34	RZPDp9027P1018Q	FANCL
375	0.0109435	0.431	1.34	RZPDp9027H2217Q	PCID2
378	0.0109675	0.431	1.34	RZPDp9027O0317Q	TSC22D1
394	0.0114042	0.431	1.34	RZPDp9027E1518Q	NYNRIN
421	0.0122819	0.434	1.34	RZPDp9027I2110Q	AKT3
423	0.0123889	0.434	1.34	RZPDp9027H1011Q	GABBR1
438	0.0127702	0.437	1.34	RZPDp9027E0814Q	ELMO1
462	0.0140156	0.454	1.34	RZPDp9027J0111Q	ARPC5L
474	0.0144085	0.455	1.34	RZPDp9027A1618Q	AHCY
487	0.015171	0.462	1.34	RZPDp9027C1214Q	CHD3
496	0.015395	0.462	1.34	RZPDp9027C1610Q	USP20
500	0.0155092	0.462	1.34	RZPDp9027P1619Q	TLE5
508	0.0158434	0.462	1.34	RZPDp9027H2016Q	ARL14EP
575	0.0177298	0.462	1.34	RZPDp9027J1417Q	ILK
611	0.0191908	0.465	1.34	RZPDp9027C0117Q	COPZ1
612	0.019209	0.465	1.34	RZPDp9027B0218Q	AKR1C1
614	0.0192989	0.465	1.34	RZPDp9027L2112Q	CSNK1G2
644	0.0202085	0.465	1.34	RZPDp9027E178Q	ASAP3
658	0.0207555	0.465	1.34	RZPDp9027M1611Q	ZNF74
669	0.021123	0.465	1.34	RZPDp9027C0216Q	MED19
677	0.0213294	0.465	1.34	RZPDp9027K249Q	MSANTD3
697	0.021688	0.465	1.34	RZPDp9027O0617Q	TLE2
701	0.0217827	0.465	1.34	RZPDp9027P1417Q	CLASRP
716	0.0226207	0.472	1.34	RZPDp9027E1819Q	HSD17B10
719	0.0226887	0.472	1.34	RZPDp9027J1014Q	INTS11
729	0.0230851	0.474	1.34	RZPDp9027P0211Q	PLCG1
860	0.0274478	0.477	1.34	RZPDp9027O1511Q	XPNPEP1
865	0.0275539	0.477	1.34	RZPDp9027O2419Q	ARHGAP33
867	0.0278047	0.48	1.34	RZPDp9027H0816Q	TLE5
877	0.0282591	0.48	1.34	RZPDp9027J1310Q	SQLE
886	0.0284237	0.481	1.34	RZPDp9027A1314Q	ZNF334
913	0.0294518	0.481	1.34	RZPDp9027G048Q	MORF4L2
921	0.0295915	0.481	1.34	RZPDp9027M1116Q	VPS16
927	0.0298151	0.482	1.34	RZPDp9027D0416Q	TCEAL4
934	0.0300751	0.482	1.34	RZPDp9027B1218Q	ADD2
959	0.0310605	0.484	1.34	RZPDp9027K0113Q	MAP2K7
969	0.031436	0.485	1.34	RZPDp9027I2113Q	CIAO3
1010	0.03297	0.489	1.34	RZPDp9027I1814Q	STIP1
1019	0.0334549	0.49	1.34	RZPDp9027C1412Q	RNF216
1024	0.0336775	0.49	1.34	RZPDp9027O0415Q	SMARCC2
1071	0.0353869	0.49	1.34	RZPDp9027I0818Q	PPP1R9B
1085	0.0355769	0.49	1.34	RZPDp9027L229Q	WBP2
1095	0.0359453	0.49	1.34	RZPDp9027M1313Q	FMNL1
1228	0.0408354	0.498	1.34	RZPDp9027G0212Q	RRNAD1
1246	0.0414983	0.498	1.34	RZPDp9027H0313Q	SMCHD1
1253	0.0417646	0.498	1.34	RZPDp9027N1512Q	AGO4
1278	0.042571	0.498	1.34	RZPDp9027B2219Q	SAMM50
1292	0.0429593	0.498	1.34	RZPDp9027G0614Q	NACA
1331	0.0447279	0.503	1.34	RZPDp9027J2213Q	ACTL6A
1368	0.0460427	0.503	1.34	RZPDp9027P1215Q	A2M
1408	0.0478675	0.509	1.34	RZPDp9027K0419Q	CLIC1
1431	0.0490515	0.509	1.34	RZPDp9027B1217Q	ABHD16A
265	0.0073448	0.408	1.33	RZPDp9027K1818Q	IDO1
288	0.0079202	0.41	1.33	RZPDp9027G2113Q	HINT1
358	0.0103247	0.431	1.33	RZPDp9027K2216Q	NDUFA13
379	0.0109797	0.431	1.33	RZPDp9027L2416Q	ARPP19
396	0.0114264	0.431	1.33	RZPDp9027E1711Q	SLC44A2
409	0.0118376	0.433	1.33	RZPDp9027B2018Q	ENO1
444	0.012993	0.438	1.33	RZPDp9027K1016Q	GTF2IRD1
483	0.0150227	0.462	1.33	RZPDp9027C0514Q	THUMPD3
505	0.0157791	0.462	1.33	RZPDp9027C1016Q	MAP6
511	0.015923	0.462	1.33	RZPDp9027D1312Q	NAE1
538	0.01675	0.462	1.33	RZPDp9027H1813Q	ZBTB14
576	0.0177637	0.462	1.33	RZPDp9027G2317Q	COL9A2
592	0.0186726	0.465	1.33	RZPDp9027P1315Q	CPXM1
595	0.018782	0.465	1.33	RZPDp9027D0313Q	RNF146
603	0.0190171	0.465	1.33	RZPDp9027E2217Q	PCDHGC3
652	0.0205036	0.465	1.33	RZPDp9027O1115Q	COPB2
700	0.0217587	0.465	1.33	RZPDp9027F1518Q	BLMH
711	0.0223847	0.472	1.33	RZPDp9027J1318Q	DGKZ
713	0.0224787	0.472	1.33	RZPDp9027C0512Q	CTSL
714	0.0225592	0.472	1.33	RZPDp9027O2018Q	PDCL3
728	0.0230188	0.474	1.33	RZPDp9027B2218Q	RRAGA
747	0.0238148	0.474	1.33	RZPDp9027P1217Q	ARPC1A
767	0.0244135	0.474	1.33	RZPDp9027E098Q	NASP
769	0.0244376	0.474	1.33	RZPDp9027O2318Q	EIF3CL
781	0.0249377	0.474	1.33	RZPDp9027E2117Q	TRIM24
783	0.0249549	0.474	1.33	RZPDp9027F0218Q	ODC1
808	0.0257203	0.474	1.33	RZPDp9027E0413Q	RAP1GAP
810	0.0257791	0.474	1.33	RZPDp9027B1317Q	UBE3C
814	0.0258759	0.474	1.33	RZPDp9027L2216Q	SF3B3
824	0.0262083	0.475	1.33	RZPDp9027A0215Q	CAMSAP1
831	0.0264307	0.475	1.33	RZPDp9027J0619Q	HNRNPH1
839	0.0266133	0.475	1.33	RZPDp9027H0419Q	ZNF638
842	0.0267684	0.475	1.33	RZPDp9027J1816Q	MAGED4B
875	0.0282576	0.48	1.33	RZPDp9027I099Q	C7orf26
890	0.0286152	0.481	1.33	RZPDp9027E1713Q	LMAN2
936	0.0301075	0.482	1.33	RZPDp9027K0911Q	MAD2L2
938	0.0301978	0.482	1.33	RZPDp9027G0419Q	GART
978	0.0317784	0.486	1.33	RZPDp9027M165Q	PPP1CA
992	0.0322568	0.487	1.33	RZPDp9027B1415Q	COL1A1
1028	0.0339127	0.49	1.33	RZPDp9027P0916Q	IQCB1
1101	0.036196	0.49	1.33	RZPDp9027O2319Q	SPAG7
1108	0.0364408	0.49	1.33	RZPDp9027O0120Q	GABARAP
1120	0.0367725	0.49	1.33	RZPDp9027A1517Q	SHMT2
1123	0.0369852	0.49	1.33	RZPDp9027E0716Q	ZFYVE27
1128	0.0371415	0.49	1.33	RZPDp9027L0115Q	VIM
1143	0.0373924	0.49	1.33	RZPDp9027I0319Q	TRIO
1160	0.0381982	0.493	1.33	RZPDp9027O0511Q	TLN2
1190	0.0394209	0.495	1.33	RZPDp9027B1117Q	CPNE1
1255	0.0418089	0.498	1.33	RZPDp9027I239Q	RPL7A
1275	0.0424231	0.498	1.33	RZPDp9027P0412Q	RPL19
1294	0.0430995	0.499	1.33	RZPDp9027P0718Q	HERPUD1
1307	0.0435959	0.5	1.33	RZPDp9027L2115Q	TCF19
1313	0.0440491	0.503	1.33	RZPDp9027F2219Q	SMG5
1332	0.0447674	0.503	1.33	RZPDp9027G109Q	ERCC2
1392	0.0472184	0.508	1.33	RZPDp9027F085Q	SAFB2
1396	0.0474525	0.509	1.33	RZPDp9027L1919Q	RPS27A
327	0.009446	0.431	1.32	RZPDp9027D0918Q	KDR
390	0.0113267	0.431	1.32	RZPDp9027C1118Q	WWP2
395	0.0114045	0.431	1.32	RZPDp9027I0519Q	ARHGAP39
451	0.0136107	0.451	1.32	RZPDp9027K2319Q	ESS2
503	0.0156622	0.462	1.32	RZPDp9027G1815Q	DOC2A
506	0.015795	0.462	1.32	RZPDp9027P2118Q	PDIA3
542	0.0168201	0.462	1.32	RZPDp9027E2212Q	VPS51
563	0.017487	0.462	1.32	RZPDp9027F1813Q	ELAVL3
582	0.0182519	0.465	1.32	RZPDp9027B1213Q	DDR1
598	0.018886	0.465	1.32	RZPDp9027O1216Q	ATP9A
615	0.0193342	0.465	1.32	RZPDp9027F1816Q	COQ4
640	0.0201493	0.465	1.32	RZPDp9027D1216Q	SORBS3
650	0.0204477	0.465	1.32	RZPDp9027G2218Q	TSPAN7
654	0.0206322	0.465	1.32	RZPDp9027N1710Q	FGFBP3
681	0.0214065	0.465	1.32	RZPDp9027L1716Q	AP3S2
687	0.0214773	0.465	1.32	RZPDp9027A2318Q	PPP1CC
705	0.0219742	0.467	1.32	RZPDp9027H0712Q	DCTPP1
712	0.022409	0.472	1.32	RZPDp9027I1017Q	MIA3
770	0.0244523	0.474	1.32	RZPDp9027F2217Q	MPST
866	0.027595	0.477	1.32	RZPDp9027M1216Q	NYNRIN
881	0.028293	0.48	1.32	RZPDp9027K0618Q	GPSM1
923	0.0296417	0.481	1.32	RZPDp9027G1419Q	DCAF15
946	0.0305992	0.484	1.32	RZPDp9027I0215Q	PRDX1
948	0.0306239	0.484	1.32	RZPDp9027F046Q	ACADVL
964	0.0313182	0.485	1.32	RZPDp9027L245Q	DDX39B
970	0.0314403	0.485	1.32	RZPDp9027C174Q	EEF1A1
1003	0.032718	0.489	1.32	RZPDp9027C1417Q	NSG2
1007	0.0328414	0.489	1.32	RZPDp9027N125Q	CTC1
1036	0.0342194	0.49	1.32	RZPDp9027O1112Q	CTPS1
1077	0.0354435	0.49	1.32	RZPDp9027F2117Q	PA2G4
1084	0.0355409	0.49	1.32	RZPDp9027H178Q	SCAND1
1104	0.0362871	0.49	1.32	RZPDp9027E0213Q	TLE5
1178	0.0390019	0.495	1.32	RZPDp9027N0514Q	NOMO2
1196	0.0395692	0.495	1.32	RZPDp9027K1814Q	PEBP1
1204	0.0399523	0.497	1.32	RZPDp9027F178Q	SEPTIN3
1210	0.0401561	0.497	1.32	RZPDp9027D0215Q	HS3ST4
1218	0.0404013	0.497	1.32	RZPDp9027D0618Q	HABP4
1220	0.0404676	0.497	1.32	RZPDp9027A1917Q	WASF1
1223	0.0406951	0.498	1.32	RZPDp9027B1510Q	HNRNPD
1231	0.0408748	0.498	1.32	RZPDp9027L0317Q	PLCB3
1242	0.0413147	0.498	1.32	RZPDp9027M1819Q	YIPF3
1262	0.0419794	0.498	1.32	RZPDp9027M2320Q	MARS1
1271	0.0422769	0.498	1.32	RZPDp9027J2319Q	CAMKV
1305	0.0435441	0.5	1.32	RZPDp9027M1115Q	CCT7
1319	0.0443073	0.503	1.32	RZPDp9027C177Q	STAMBP
357	0.0103132	0.431	1.31	RZPDp9027P1618Q	CRABP1
389	0.011296	0.431	1.31	RZPDp9027A1613Q	PLXNB1
406	0.0117894	0.433	1.31	RZPDp9027F1713Q	RPS2
419	0.0121465	0.433	1.31	RZPDp9027B0113Q	RUFY1
446	0.0132695	0.446	1.31	RZPDp9027E0816Q	VPS16
491	0.0152381	0.462	1.31	RZPDp9027C0518Q	BRD3
509	0.0158682	0.462	1.31	RZPDp9027P1115Q	TPI1
537	0.0167327	0.462	1.31	RZPDp9027F2218Q	CD320
540	0.0167659	0.462	1.31	RZPDp9027K0918Q	TMEM248
572	0.0176748	0.462	1.31	RZPDp9027B0518Q	ANP32B
610	0.0191829	0.465	1.31	RZPDp9027B0818Q	PPP1R21
630	0.0199064	0.465	1.31	RZPDp9027N1216Q	ZSWIM8
634	0.0200213	0.465	1.31	RZPDp9027K1917Q	GTF2B
657	0.0207367	0.465	1.31	RZPDp9027H0818Q	FBL
662	0.0208872	0.465	1.31	RZPDp9027M0315Q	EIF3E
672	0.0211621	0.465	1.31	RZPDp9027I2413Q	PAM
707	0.022074	0.468	1.31	RZPDp9027L0912Q	ALB
721	0.0227274	0.472	1.31	RZPDp9027I2117Q	HYOU1
725	0.0228625	0.472	1.31	RZPDp9027P0516Q	ETV5
736	0.0233732	0.474	1.31	RZPDp9027E1715Q	DLG5
739	0.0234025	0.474	1.31	RZPDp9027B0919Q	GRK6
753	0.0241428	0.474	1.31	RZPDp9027O178Q	PCGF2
776	0.024712	0.474	1.31	RZPDp9027M028Q	PPP6R2
784	0.0249683	0.474	1.31	RZPDp9027G1810Q	NFX1
788	0.0251914	0.474	1.31	RZPDp9027F0810Q	SCCPDH
796	0.0253421	0.474	1.31	RZPDp9027L0518Q	ZBTB5
844	0.0267759	0.475	1.31	RZPDp9027N1113Q	HSP90B1
862	0.0274546	0.477	1.31	RZPDp9027D1917Q	FSTL1
933	0.0300092	0.482	1.31	RZPDp9027M0314Q	VPS37B
958	0.03103	0.484	1.31	RZPDp9027C0116Q	SMU1
972	0.0314767	0.485	1.31	RZPDp9027H105Q	ACO2
1021	0.0336055	0.49	1.31	RZPDp9027M2217Q	PEBP1
1025	0.033729	0.49	1.31	RZPDp9027O159Q	CALM2
1033	0.0341037	0.49	1.31	RZPDp9027A017Q	RRP1
1052	0.034821	0.49	1.31	RZPDp9027N1915Q	ABCF3
1068	0.0353364	0.49	1.31	RZPDp9027G1219Q	DRG1
1072	0.0353942	0.49	1.31	RZPDp9027K1317Q	DDX41
1088	0.0357189	0.49	1.31	RZPDp9027B1116Q	HDAC2
1089	0.0358153	0.49	1.31	RZPDp9027L2316Q	TIMM50
1090	0.035851	0.49	1.31	RZPDp9027B0215Q	DLGAP4
1179	0.0390534	0.495	1.31	RZPDp9027P1015Q	ZNF700
1186	0.0392966	0.495	1.31	RZPDp9027M1716Q	WASHC3
1238	0.0411423	0.498	1.31	RZPDp9027D2119Q	MAGI1
1260	0.0419153	0.498	1.31	RZPDp9027N0111Q	CTC1
1280	0.0426428	0.498	1.31	RZPDp9027F0619Q	PMM1
1298	0.0432972	0.5	1.31	RZPDp9027F1418Q	NEK4
1311	0.043906	0.502	1.31	RZPDp9027G1812Q	EOMES
1343	0.0451826	0.503	1.31	RZPDp9027M1720Q	ZNF827
1347	0.0453041	0.503	1.31	RZPDp9027G0217Q	ACTR1A
1401	0.0475832	0.509	1.31	RZPDp9027C1319Q	ZNF784
1449	0.0499078	0.509	1.31	RZPDp9027A0915Q	SF1
514	0.016056	0.462	1.3	RZPDp9027B1618Q	KIAA0408
522	0.016369	0.462	1.3	RZPDp9027N1711Q	DNAJB11
528	0.0164724	0.462	1.3	RZPDp9027L0816Q	NDUFS3
534	0.0166108	0.462	1.3	RZPDp9027C1218Q	MCM3AP
545	0.0169693	0.462	1.3	RZPDp9027O1214Q	AP3B2
547	0.0170372	0.462	1.3	RZPDp9027D1217Q	TDP2
578	0.0178165	0.462	1.3	RZPDp9027H2118Q	YIF1B
622	0.0197101	0.465	1.3	RZPDp9027P1616Q	KYAT3
635	0.0200304	0.465	1.3	RZPDp9027N1919Q	PSME1
651	0.0204984	0.465	1.3	RZPDp9027I2114Q	JPH3
675	0.0212429	0.465	1.3	RZPDp9027P2319Q	YWHAZ
738	0.02339	0.474	1.3	RZPDp9027E2216Q	ADAP2
740	0.0234842	0.474	1.3	RZPDp9027P1316Q	PTK2B
744	0.0235734	0.474	1.3	RZPDp9027P1019Q	COA4
763	0.024377	0.474	1.3	RZPDp9027O0215Q	PCYT1B
772	0.0245263	0.474	1.3	RZPDp9027O059Q	PIP4P1
778	0.024717	0.474	1.3	RZPDp9027N0618Q	NARF
787	0.0250643	0.474	1.3	RZPDp9027O0213Q	POR
789	0.0251986	0.474	1.3	RZPDp9027H1810Q	LARP1
818	0.0259258	0.474	1.3	RZPDp9027D2418Q	FAM181A
820	0.0259476	0.474	1.3	RZPDp9027J2315Q	ESD
854	0.0272097	0.477	1.3	RZPDp9027A1311Q	TNC
864	0.0275027	0.477	1.3	RZPDp9027K1014Q	KRIT1
870	0.0280429	0.48	1.3	RZPDp9027D227Q	POMP
880	0.0282816	0.48	1.3	RZPDp9027J2015Q	POU6F1
894	0.0288487	0.481	1.3	RZPDp9027B1112Q	DISP2
900	0.0289828	0.481	1.3	RZPDp9027K1915Q	RNF25
908	0.029275	0.481	1.3	RZPDp9027M2318Q	APOH
932	0.0300006	0.482	1.3	RZPDp9027C2017Q	INPP5F
952	0.0308312	0.484	1.3	RZPDp9027B2418Q	TINAGL1
976	0.0316152	0.485	1.3	RZPDp9027N184Q	PALM
983	0.0319057	0.486	1.3	RZPDp9027K2314Q	EFNB1
988	0.0321582	0.487	1.3	RZPDp9027A2218Q	HSPB1
1000	0.0325708	0.488	1.3	RZPDp9027P1313Q	CNBP
1037	0.0342342	0.49	1.3	RZPDp9027J245Q	FBXO21
1039	0.0342545	0.49	1.3	RZPDp9027M0417Q	WDR6
1044	0.0344625	0.49	1.3	RZPDp9027E1418Q	TSPY26P
1062	0.0351154	0.49	1.3	RZPDp9027F1716Q	PLAUR
1063	0.0351751	0.49	1.3	RZPDp9027C019Q	COQ8A
1106	0.0363433	0.49	1.3	RZPDp9027K2016Q	PSMA1
1121	0.0368466	0.49	1.3	RZPDp9027P2418Q	QARS1
1124	0.037044	0.49	1.3	RZPDp9027O0111Q	MRPL28
1158	0.0380717	0.493	1.3	RZPDp9027E075Q	DTNBP1
1189	0.0394089	0.495	1.3	RZPDp9027A1018Q	USP11
1192	0.0394527	0.495	1.3	RZPDp9027E1815Q	TMEM183A
1209	0.0401425	0.497	1.3	RZPDp9027J1915Q	MN1
1229	0.0408438	0.498	1.3	RZPDp9027M159Q	ATP5PD
1250	0.0416482	0.498	1.3	RZPDp9027B2019Q	AP1B1
1285	0.0428662	0.498	1.3	RZPDp9027G179Q	KIFBP
1286	0.0428696	0.498	1.3	RZPDp9027E0210Q	HES6
1289	0.0429249	0.498	1.3	RZPDp9027E188Q	SPATA5L1
1363	0.0457497	0.503	1.3	RZPDp9027K1913Q	IGF2BP2
1364	0.0458694	0.503	1.3	RZPDp9027P1113Q	CRMP1
1365	0.0459117	0.503	1.3	RZPDp9027A0212Q	FKBP4
1374	0.0461975	0.504	1.3	RZPDp9027H0213Q	TIMM44
1375	0.0462651	0.504	1.3	RZPDp9027C028Q	RBM26
1397	0.0474703	0.509	1.3	RZPDp9027C018Q	PRRT1
1407	0.0478243	0.509	1.3	RZPDp9027A1415Q	PRSS53
1430	0.049027	0.509	1.3	RZPDp9027D1510Q	NAE1
341	0.0098514	0.431	1.29	RZPDp9027K1113Q	RBM5
348	0.0101033	0.431	1.29	RZPDp9027N1218Q	SYNE2
388	0.0112568	0.431	1.29	RZPDp9027O0118Q	EEF1D
452	0.0136299	0.451	1.29	RZPDp9027E0818Q	PAMR1
489	0.015198	0.462	1.29	RZPDp9027K207Q	SPTAN1
518	0.0162938	0.462	1.29	RZPDp9027B1018Q	CSNK2B
530	0.0165421	0.462	1.29	RZPDp9027N1117Q	AHSG
590	0.0185734	0.465	1.29	RZPDp9027A1118Q	UBA1
609	0.0191553	0.465	1.29	RZPDp9027K2415Q	INO80B
665	0.0209141	0.465	1.29	RZPDp9027E2118Q	TMEM222
680	0.0213411	0.465	1.29	RZPDp9027I1318Q	DDX39B
693	0.0215637	0.465	1.29	RZPDp9027H2410Q	CCNL2
706	0.0220265	0.467	1.29	RZPDp9027P0517Q	ZNF250
750	0.0240414	0.474	1.29	RZPDp9027K1715Q	RAPGEF1
766	0.0244093	0.474	1.29	RZPDp9027E1817Q	EXOSC10
774	0.0246819	0.474	1.29	RZPDp9027E0416Q	CPSF1
811	0.0258261	0.474	1.29	RZPDp9027G1715Q	BORCS7
812	0.0258559	0.474	1.29	RZPDp9027I1916Q	SNX17
840	0.0266436	0.475	1.29	RZPDp9027L0112Q	PSMC5
855	0.0272656	0.477	1.29	RZPDp9027N1318Q	CPNE7
858	0.0273596	0.477	1.29	RZPDp9027L119Q	NINL
891	0.0287666	0.481	1.29	RZPDp9027M0217Q	GPSM1
907	0.029183	0.481	1.29	RZPDp9027K1815Q	SCAF1
909	0.0293277	0.481	1.29	RZPDp9027G1913Q	PSMB1
926	0.0298112	0.482	1.29	RZPDp9027B1712Q	WDR3
943	0.0305257	0.484	1.29	RZPDp9027P1614Q	EPN1
949	0.0306924	0.484	1.29	RZPDp9027I2412Q	DENND5A
981	0.0318693	0.486	1.29	RZPDp9027M0114Q	NELL2
982	0.0318982	0.486	1.29	RZPDp9027H0312Q	NDRG2
993	0.0322857	0.487	1.29	RZPDp9027E2317Q	NUP93
998	0.032553	0.488	1.29	RZPDp9027N1215Q	PHGDH
1001	0.0326813	0.489	1.29	RZPDp9027P165Q	METTL3
1008	0.0329318	0.489	1.29	RZPDp9027M177Q	ADAMTS13
1040	0.0342717	0.49	1.29	RZPDp9027E1318Q	TPI1
1066	0.0352974	0.49	1.29	RZPDp9027J1914Q	ERI3
1074	0.0354156	0.49	1.29	RZPDp9027O169Q	B4GALT2
1082	0.0355367	0.49	1.29	RZPDp9027K205Q	CIZ1
1099	0.0361443	0.49	1.29	RZPDp9027F0118Q	PRKAR1B
1130	0.0371963	0.49	1.29	RZPDp9027P1014Q	RPL24
1132	0.0372264	0.49	1.29	RZPDp9027O1616Q	DNAJC2
1142	0.0373833	0.49	1.29	RZPDp9027H0810Q	NUDCD3
1152	0.0379275	0.492	1.29	RZPDp9027H0716Q	TNC
1168	0.0387152	0.495	1.29	RZPDp9027O1414Q	EDC3
1169	0.0387333	0.495	1.29	RZPDp9027F1419Q	NUBP2
1180	0.0391022	0.495	1.29	RZPDp9027G1217Q	SLC7A5
1193	0.0394694	0.495	1.29	RZPDp9027J098Q	BCL11A
1201	0.0397175	0.495	1.29	RZPDp9027D1919Q	APP
1243	0.0413203	0.498	1.29	RZPDp9027O0110Q	LSM12
1265	0.0420789	0.498	1.29	RZPDp9027I236Q	PPOX
1299	0.0433144	0.5	1.29	RZPDp9027J0212Q	RPL37A
1317	0.0442707	0.503	1.29	RZPDp9027G1316Q	CLK3
1321	0.0444788	0.503	1.29	RZPDp9027J0615Q	MRPL38
1323	0.0445228	0.503	1.29	RZPDp9027B1817Q	NSFL1C
1326	0.0446291	0.503	1.29	RZPDp9027M2018Q	ANAPC16
1337	0.0450252	0.503	1.29	RZPDp9027H0514Q	PRDX4
1339	0.0450846	0.503	1.29	RZPDp9027O0212Q	PPFIA1
1340	0.0450917	0.503	1.29	RZPDp9027M158Q	SORBS2
1350	0.0454622	0.503	1.29	RZPDp9027L0910Q	ZNF692
1379	0.0464458	0.505	1.29	RZPDp9027P1117Q	PSMD8
1382	0.0465594	0.505	1.29	RZPDp9027E1916Q	ZNF513
1416	0.0482751	0.509	1.29	RZPDp9027G1720Q	EIF3D
418	0.0121328	0.433	1.28	RZPDp9027J1017Q	GPN1
671	0.021133	0.465	1.28	RZPDp9027A1611Q	PRRT2
801	0.0254993	0.474	1.28	RZPDp9027E1912Q	SPTAN1
826	0.0262815	0.475	1.28	RZPDp9027M1618Q	PPIA
832	0.0264394	0.475	1.28	RZPDp9027G1716Q	CSNK1D
833	0.0264637	0.475	1.28	RZPDp9027M2416Q	ZNF513
848	0.0270584	0.477	1.28	RZPDp9027I2317Q	WWC1
852	0.0271721	0.477	1.28	RZPDp9027H2318Q	RINT1
856	0.0272726	0.477	1.28	RZPDp9027B1517Q	NDN
868	0.0278605	0.48	1.28	RZPDp9027O217Q	ECHS1
896	0.0288765	0.481	1.28	RZPDp9027A1217Q	SCAF1
903	0.0290199	0.481	1.28	RZPDp9027I0917Q	HTATSF1
914	0.0294525	0.481	1.28	RZPDp9027F0417Q	DHX34
935	0.0300775	0.482	1.28	RZPDp9027I245Q	PRKAR1B
940	0.0303461	0.484	1.28	RZPDp9027M016Q	CSNK2B
966	0.0313441	0.485	1.28	RZPDp9027J0712Q	DNAJC7
990	0.0322294	0.487	1.28	RZPDp9027H2013Q	SEC13
1011	0.0330007	0.489	1.28	RZPDp9027N179Q	ATXN7L3
1015	0.033206	0.49	1.28	RZPDp9027G1711Q	PTPRM
1018	0.0334176	0.49	1.28	RZPDp9027P048Q	GTF2IRD1
1026	0.0337326	0.49	1.28	RZPDp9027O0216Q	SCRIB
1027	0.0338683	0.49	1.28	RZPDp9027B184Q	ARHGEF2
1049	0.0346997	0.49	1.28	RZPDp9027N2417Q	DENND6B
1055	0.0348889	0.49	1.28	RZPDp9027M1511Q	LRRN2
1064	0.0351821	0.49	1.28	RZPDp9027C2112Q	DDAH1
1069	0.0353557	0.49	1.28	RZPDp9027O2017Q	NIF3L1
1080	0.035513	0.49	1.28	RZPDp9027P0915Q	CUEDC2
1081	0.0355305	0.49	1.28	RZPDp9027H176Q	HSD17B10
1094	0.0359367	0.49	1.28	RZPDp9027K2015Q	RPS7
1125	0.0370557	0.49	1.28	RZPDp9027F1815Q	PCID2
1127	0.0370713	0.49	1.28	RZPDp9027O128Q	ACOT7
1134	0.0372738	0.49	1.28	RZPDp9027M168Q	E4F1
1156	0.0379916	0.492	1.28	RZPDp9027L1916Q	PJA1
1157	0.0379969	0.492	1.28	RZPDp9027F0816Q	ACD
1198	0.0396671	0.495	1.28	RZPDp9027O1810Q	DLGAP4
1206	0.0400208	0.497	1.28	RZPDp9027F1814Q	UQCRC1
1224	0.0407046	0.498	1.28	RZPDp9027P169Q	NRXN2
1235	0.0410577	0.498	1.28	RZPDp9027I1413Q	DCTN6
1240	0.041231	0.498	1.28	RZPDp9027D1812Q	ADRM1
1244	0.0413447	0.498	1.28	RZPDp9027O1517Q	ZNF205
1245	0.0413867	0.498	1.28	RZPDp9027L0714Q	PAPSS1
1263	0.0420167	0.498	1.28	RZPDp9027L1715Q	CFL1
1266	0.0420845	0.498	1.28	RZPDp9027O0114Q	BUB3
1315	0.0441304	0.503	1.28	RZPDp9027D1311Q	HNRNPK
1422	0.0486266	0.509	1.28	RZPDp9027E1416Q	UBAP1
546	0.0169811	0.462	1.27	RZPDp9027M178Q	MARK2
613	0.0192158	0.465	1.27	RZPDp9027D1617Q	UFC1
673	0.0212289	0.465	1.27	RZPDp9027P1515Q	HNRNPLL
692	0.0215594	0.465	1.27	RZPDp9027A1616Q	IKZF4
782	0.024938	0.474	1.27	RZPDp9027A146Q	GPATCH4
809	0.0257714	0.474	1.27	RZPDp9027C178Q	STAU1
819	0.0259295	0.474	1.27	RZPDp9027N2217Q	FNBP4
850	0.0270957	0.477	1.27	RZPDp9027G1813Q	RMI1
884	0.0283198	0.48	1.27	RZPDp9027I1918Q	HSPBP1
892	0.0287677	0.481	1.27	RZPDp9027D0118Q	C19orf25
950	0.0307283	0.484	1.27	RZPDp9027L1213Q	STK40
953	0.0309108	0.484	1.27	RZPDp9027H1717Q	YAF2
960	0.0310606	0.484	1.27	RZPDp9027H0515Q	SLC16A8
996	0.0323924	0.487	1.27	RZPDp9027I2216Q	UBC
1013	0.03319	0.49	1.27	RZPDp9027K1216Q	TUBG1
1046	0.0345624	0.49	1.27	RZPDp9027M0115Q	AKR1C1
1070	0.0353751	0.49	1.27	RZPDp9027D0218Q	MICAL1
1109	0.0364861	0.49	1.27	RZPDp9027I0719Q	RPS17
1172	0.0387863	0.495	1.27	RZPDp9027P1713Q	MAEA
1195	0.0395108	0.495	1.27	RZPDp9027L1112Q	CDKN3
1202	0.0398412	0.497	1.27	RZPDp9027K1916Q	LRRC7
1216	0.0403795	0.497	1.27	RZPDp9027K245Q	KIF2C
1230	0.0408536	0.498	1.27	RZPDp9027B028Q	PASK
1249	0.0416434	0.498	1.27	RZPDp9027F1217Q	PITPNA
1258	0.0418802	0.498	1.27	RZPDp9027L236Q	RPL9
1273	0.0423459	0.498	1.27	RZPDp9027H1112Q	TMX2
1282	0.0427254	0.498	1.27	RZPDp9027P2019Q	PRPF40A
1303	0.0434483	0.5	1.27	RZPDp9027G2216Q	SNX15
1322	0.0444828	0.503	1.27	RZPDp9027H1812Q	SDHB
1352	0.0454795	0.503	1.27	RZPDp9027D1114Q	UBC
1354	0.0455695	0.503	1.27	RZPDp9027E076Q	EFS
1361	0.045709	0.503	1.27	RZPDp9027J0516Q	POLD1
1394	0.047291	0.508	1.27	RZPDp9027O197Q	SEL1L3
1443	0.0496118	0.509	1.27	RZPDp9027J0916Q	U2AF1
703	0.0218212	0.465	1.26	RZPDp9027A1617Q	CBX3
731	0.0231348	0.474	1.26	RZPDp9027J1317Q	TMEM132A
748	0.0238396	0.474	1.26	RZPDp9027E1813Q	ANP32A
815	0.0259018	0.474	1.26	RZPDp9027J1916Q	ALG3
872	0.0281866	0.48	1.26	RZPDp9027L2417Q	AGAP6
883	0.0283099	0.48	1.26	RZPDp9027O0516Q	DIRAS3
941	0.0303854	0.484	1.26	RZPDp9027E1812Q	EIF3C
989	0.0321854	0.487	1.26	RZPDp9027K1315Q	CCT8
1023	0.0336505	0.49	1.26	RZPDp9027P0213Q	NELL2
1073	0.0353992	0.49	1.26	RZPDp9027N2111Q	MEAF6
1133	0.0372719	0.49	1.26	RZPDp9027P0413Q	TNPO3
1233	0.0410065	0.498	1.26	RZPDp9027K068Q	GSTM3
1288	0.0428982	0.498	1.26	RZPDp9027I0914Q	FNTB
1293	0.0429912	0.498	1.26	RZPDp9027E1816Q	EDF1
1302	0.0434223	0.5	1.26	RZPDp9027I2316Q	RRAGA
1348	0.0453151	0.503	1.26	RZPDp9027D2417Q	SPEN
1356	0.0456246	0.503	1.26	RZPDp9027K2417Q	PASK
1385	0.0468027	0.506	1.26	RZPDp9027I1518Q	ZNF232
1387	0.0469052	0.507	1.26	RZPDp9027A2118Q	PRPF6
1393	0.0472452	0.508	1.26	RZPDp9027M2118Q	RPS11
1413	0.0481185	0.509	1.26	RZPDp9027F0912Q	COPG1
1414	0.0481549	0.509	1.26	RZPDp9027D038Q	RRP7BP
1419	0.0483578	0.509	1.26	RZPDp9027B2317Q	BRF1
1437	0.0493167	0.509	1.26	RZPDp9027I1416Q	TPRN
1444	0.0496345	0.509	1.26	RZPDp9027D1017Q	TUT1
1445	0.0496975	0.509	1.26	RZPDp9027A0617Q	ACTB
1446	0.0497597	0.509	1.26	RZPDp9027N124Q	PNMA1
702	0.0218009	0.465	1.25	RZPDp9027I2418Q	PLAUR
722	0.0227363	0.472	1.25	RZPDp9027H1817Q	PFKFB4
841	0.0267684	0.475	1.25	RZPDp9027G0318Q	PTPRZ1
893	0.0288346	0.481	1.25	RZPDp9027O1513Q	EXOSC8
995	0.0323644	0.487	1.25	RZPDp9027C1018Q	C20orf27
1043	0.0343432	0.49	1.25	RZPDp9027M0213Q	EIF4G2
1148	0.0377425	0.492	1.25	RZPDp9027H066Q	MTSS1
1185	0.0392872	0.495	1.25	RZPDp9027D0414Q	LDHB
1213	0.0402948	0.497	1.25	RZPDp9027G099Q	PTPA
1241	0.0412838	0.498	1.25	RZPDp9027A029Q	DNAJB1
1345	0.0452686	0.503	1.25	RZPDp9027I2410Q	HID1
1372	0.0460958	0.503	1.25	RZPDp9027I1717Q	CDK5RAP2
1380	0.0465293	0.505	1.25	RZPDp9027E086Q	CFDP1
1406	0.0478033	0.509	1.25	RZPDp9027H1711Q	A1BG
1442	0.0495658	0.509	1.25	RZPDp9027J0910Q	CEP295
916	0.0295345	0.481	1.24	RZPDp9027I0918Q	MINPP1
1146	0.0377051	0.492	1.24	RZPDp9027K2017Q	TXNDC9
1173	0.038799	0.495	1.24	RZPDp9027B1216Q	RPL23A
1188	0.0393486	0.495	1.24	RZPDp9027C1318Q	NONO
1239	0.0411587	0.498	1.24	RZPDp9027D1314Q	KBTBD11
1274	0.0423952	0.498	1.24	RZPDp9027H1716Q	FAM193B
1370	0.0460647	0.503	1.24	RZPDp9027G1816Q	SNX17
1371	0.0460836	0.503	1.24	RZPDp9027G0616Q	BOC
1418	0.0483436	0.509	1.24	RZPDp9027E1317Q	MRRF
1421	0.0484655	0.509	1.24	RZPDp9027B0510Q	XRCC6
1426	0.0489595	0.509	1.24	RZPDp9027G2018Q	IFNGR2
1137	0.0373071	0.49	1.23	RZPDp9027G0317Q	CLNS1A
1139	0.0373494	0.49	1.23	RZPDp9027K1318Q	ATXN10
1159	0.0381271	0.493	1.23	RZPDp9027F104Q	MTSS2
1269	0.0422444	0.498	1.23	RZPDp9027A0116Q	CTSD
951	0.0307878	0.484	1.22	RZPDp9027J2316Q	ARL8A
1117	0.0367068	0.49	1.22	RZPDp9027F0818Q	CTNNA1
1376	0.0463467	0.504	1.22	RZPDp9027B217Q	ACBD3
1398	0.0475027	0.509	1.22	RZPDp9027E2016Q	RRP1
1452	0.0499814	0.509	1.21	RZPDp9027J2417Q	CLTA
1177	0.0389419	0.495	0.83	RZPDp9028J044Q	IGHV5-51
1357	0.045643	0.503	0.83	RZPDp9028A1121Q	TTC39C
1403	0.0476348	0.509	0.83	RZPDp9028E164Q	ZNF330
1427	0.0489634	0.509	0.83	RZPDp9028I074Q	MMP14
1450	0.0499521	0.509	0.83	RZPDp9028M244Q	SPOCK2
1022	0.0336408	0.49	0.82	RZPDp9028M1121Q	CENPT
1184	0.0391867	0.495	0.82	RZPDp9028K084Q	PLCB3
1187	0.0392993	0.495	0.82	RZPDp9028O1121Q	ZNF639
1254	0.041777	0.498	0.82	RZPDp9028B241Q	MYH10
1291	0.0429575	0.498	0.82	RZPDp9028D241Q	TRIP10
1295	0.0431912	0.5	0.82	RZPDp9028E0421Q	KRI1
1362	0.0457137	0.503	0.82	RZPDp9028H154Q	PUF60
1399	0.0475724	0.509	0.82	RZPDp9028N095Q	RPL27A
1440	0.0495462	0.509	0.82	RZPDp9028F055Q	IRF2BP1
759	0.0242698	0.474	0.81	RZPDp9028L084Q	SPP1
829	0.0263707	0.475	0.81	RZPDp9028J2220Q	RFX1
904	0.0290499	0.481	0.81	RZPDp9028G054Q	LZTS3
980	0.0318019	0.486	0.81	RZPDp9028E154Q	LTBP3
1075	0.0354338	0.49	0.81	RZPDp9028I1321Q	RPS2
1079	0.0354994	0.49	0.81	RZPDp9028C233Q	FOXL1
1163	0.0384673	0.495	0.81	RZPDp9028A234Q	NKX2-1
1174	0.0388788	0.495	0.81	RZPDp9028M1421Q	DEK
1207	0.0400467	0.497	0.81	RZPDp9028B244Q	ZNF292
1252	0.0416734	0.498	0.81	RZPDp9028P1520Q	DNAJB1
1261	0.041926	0.498	0.81	RZPDp9028D0720Q	GRK6
1279	0.0425872	0.498	0.81	RZPDp9028L2220Q	PLEKHO1
1318	0.0442822	0.503	0.81	RZPDp9028B0720Q	ESYT1
1328	0.0446573	0.503	0.81	RZPDp9028K211Q	ZNF277
1333	0.044814	0.503	0.81	RZPDp9028J1620Q	UBA52
1344	0.0452318	0.503	0.81	RZPDp9028F154Q	CYB5R3
1360	0.0457078	0.503	0.81	RZPDp9028E0720Q	BCKDHA
1378	0.0463708	0.504	0.81	RZPDp9028A1521Q	PEX7
1429	0.0490029	0.509	0.81	RZPDp9028G2319Q	RERE
1433	0.0491156	0.509	0.81	RZPDp9028E2420Q	FBXO7
1435	0.0491534	0.509	0.81	RZPDp9027B051Q	VDAC3
1436	0.0492615	0.509	0.81	RZPDp9028N1619Q	WBP2
1438	0.0494646	0.509	0.81	RZPDp9028K2019Q	EIF3A
698	0.0217288	0.465	0.8	RZPDp9028E2021Q	LMNA
758	0.0242684	0.474	0.8	RZPDp9028M0421Q	DNAJB2
798	0.0254638	0.474	0.8	RZPDp9028L174Q	NUMBL
906	0.0290705	0.481	0.8	RZPDp9028O0321Q	AKAP9
961	0.031075	0.484	0.8	RZPDp9028I174Q	ZFAND5
1017	0.0333319	0.49	0.8	RZPDp9028F2319Q	MAP4K1
1032	0.0340653	0.49	0.8	RZPDp9028O0720Q	PABPC4
1041	0.0342897	0.49	0.8	RZPDp9028N134Q	LMO4
1059	0.0350189	0.49	0.8	RZPDp9028G0421Q	GSTM2
1102	0.0362052	0.49	0.8	RZPDp9028O0621Q	PPP1R15A
1103	0.0362056	0.49	0.8	RZPDp9028L074Q	PPFIA1
1114	0.03662	0.49	0.8	RZPDp9028K073Q	ZNF841
1118	0.0367247	0.49	0.8	RZPDp9028H2119Q	PFN1
1126	0.0370615	0.49	0.8	RZPDp9028O1620Q	LSR
1129	0.037184	0.49	0.8	RZPDp9028L2120Q	JUND
1145	0.0374402	0.49	0.8	RZPDp9027A2210Q	POLR3K
1154	0.0379352	0.492	0.8	RZPDp9028G0420Q	NFKBIA
1181	0.0391192	0.495	0.8	RZPDp9028H2219Q	RPL4
1227	0.0408333	0.498	0.8	RZPDp9028K1421Q	NARS1
1247	0.0415421	0.498	0.8	RZPDp9028A093Q	KCNH2
1267	0.042131	0.498	0.8	RZPDp9028L2420Q	HNRNPDL
1324	0.0445919	0.503	0.8	RZPDp9028A1520Q	PPFIA1
1329	0.0446865	0.503	0.8	RZPDp9028P241Q	FOXK1
1349	0.0454388	0.503	0.8	RZPDp9028H024Q	RBM6
1355	0.0456209	0.503	0.8	RZPDp9028G2418Q	ZNF592
1381	0.0465508	0.505	0.8	RZPDp9028M104Q	YDJC
1383	0.0466021	0.505	0.8	RZPDp9027C074Q	PFKM
1395	0.0473617	0.509	0.8	RZPDp9028M1521Q	RNF216
1402	0.0476243	0.509	0.8	RZPDp9027I152Q	HNRNPM
1409	0.0479186	0.509	0.8	RZPDp9028I073Q	CHPF
1423	0.0487242	0.509	0.8	RZPDp9028C0420Q	SAMHD1
1425	0.0489139	0.509	0.8	RZPDp9027I151Q	VPS26B
633	0.0200091	0.465	0.79	RZPDp9028H014Q	UBN1
797	0.0253995	0.474	0.79	RZPDp9028G014Q	FTL
837	0.0265613	0.475	0.79	RZPDp9028D094Q	RBM10
888	0.0285916	0.481	0.79	RZPDp9028J2418Q	RASGRP2
901	0.0289889	0.481	0.79	RZPDp9028O1221Q	TSPO
905	0.0290596	0.481	0.79	RZPDp9028G0821Q	EIF1
977	0.0316675	0.486	0.79	RZPDp9028J174Q	COL1A2
1005	0.0327888	0.489	0.79	RZPDp9028J1419Q	BCKDHA
1020	0.0335887	0.49	0.79	RZPDp9028G164Q	ANKLE2
1034	0.0341281	0.49	0.79	RZPDp9028L082Q	THOP1
1058	0.0349684	0.49	0.79	RZPDp9028N1620Q	XBP1
1078	0.0354935	0.49	0.79	RZPDp9028D0620Q	RASGRP2
1096	0.0360214	0.49	0.79	RZPDp9028I1421Q	PHLPP1
1116	0.0366801	0.49	0.79	RZPDp9028P0719Q	MBTPS1
1122	0.0369172	0.49	0.79	RZPDp9028I1219Q	RPL19
1131	0.0372075	0.49	0.79	RZPDp9028P0520Q	VIM
1199	0.0396821	0.495	0.79	RZPDp9028N1220Q	ZNF384
1215	0.0403595	0.497	0.79	RZPDp9028M0519Q	ANAPC5
1225	0.0407463	0.498	0.79	RZPDp9028L1419Q	FAU
1257	0.0418737	0.498	0.79	RZPDp9028I1419Q	WBP2
1276	0.0424534	0.498	0.79	RZPDp9028M0621Q	CPT1B
1297	0.0432396	0.5	0.79	RZPDp9028G2219Q	ADGRE5
1310	0.0438797	0.502	0.79	RZPDp9027I161Q	ARPC1A
1312	0.0439526	0.502	0.79	RZPDp9027B052Q	EXOSC8
1400	0.0475762	0.509	0.79	RZPDp9028C0819Q	GNAI2
1424	0.0487454	0.509	0.79	RZPDp9028D0519Q	COL5A2
1451	0.0499592	0.509	0.79	RZPDp9027C081Q	RCC1
499	0.0154899	0.462	0.78	RZPDp9028I084Q	ANKRD11
568	0.0176562	0.462	0.78	RZPDp9028K214Q	ITPKB
717	0.0226352	0.472	0.78	RZPDp9028C134Q	MAPK15
718	0.0226738	0.472	0.78	RZPDp9028A0720Q	SIN3B
733	0.0232085	0.474	0.78	RZPDp9028O0721Q	ASXL1
793	0.0252199	0.474	0.78	RZPDp9028J2020Q	BAG6
800	0.0254823	0.474	0.78	RZPDp9028K174Q	EPN1
887	0.0285871	0.481	0.78	RZPDp9028F2219Q	ARHGAP9
912	0.0294206	0.481	0.78	RZPDp9027P071Q	MRPL27
915	0.0295125	0.481	0.78	RZPDp9027G241Q	PTPRA
925	0.0297341	0.482	0.78	RZPDp9028I1320Q	TAGAP
1014	0.0331901	0.49	0.78	RZPDp9028K1620Q	BZW1
1056	0.0349002	0.49	0.78	RZPDp9028M0521Q	LOC728392
1083	0.0355382	0.49	0.78	RZPDp9028H2420Q	AMD1
1100	0.0361652	0.49	0.78	RZPDp9028M0619Q	H2AC20
1105	0.0363243	0.49	0.78	RZPDp9028K1619Q	NACA
1112	0.0365288	0.49	0.78	RZPDp9027F241Q	N4BP1
1164	0.0385156	0.495	0.78	RZPDp9028M0620Q	APEX1
1219	0.040438	0.497	0.78	RZPDp9027M071Q	AMPD2
1234	0.04104	0.498	0.78	RZPDp9027N081Q	RDH13
1316	0.0442589	0.503	0.78	RZPDp9028G053Q	GRAMD1A
1330	0.0446915	0.503	0.78	RZPDp9028M0719Q	FLNA
1338	0.0450536	0.503	0.78	RZPDp9028F2318Q	MAFF
1377	0.0463626	0.504	0.78	RZPDp9028G2018Q	KMT2A
1441	0.0495513	0.509	0.78	RZPDp9028M0821Q	ATP2A3
517	0.0162848	0.462	0.77	RZPDp9028C1221Q	CTBP1
524	0.0163879	0.462	0.77	RZPDp9027K151Q	FANCF
565	0.0175675	0.462	0.77	RZPDp9028J2420Q	AUP1
599	0.0189032	0.465	0.77	RZPDp9027A071Q	FBRS
620	0.0195866	0.465	0.77	RZPDp9028C0720Q	YBX1
655	0.0206491	0.465	0.77	RZPDp9028M1520Q	NCOA4
661	0.0208828	0.465	0.77	RZPDp9028J1519Q	BIN3
710	0.0222265	0.469	0.77	RZPDp9027L111Q	JPT1
727	0.0230027	0.474	0.77	RZPDp9028C0820Q	INTS11
757	0.0242624	0.474	0.77	RZPDp9028C0721Q	OSBPL9
775	0.0246872	0.474	0.77	RZPDp9028H2319Q	MAP2K2
786	0.0250582	0.474	0.77	RZPDp9028L1520Q	HNRNPK
799	0.0254802	0.474	0.77	RZPDp9028G2421Q	SNX27
817	0.0259116	0.474	0.77	RZPDp9028K1519Q	NECAP2
857	0.0272754	0.477	0.77	RZPDp9028O0420Q	PSTPIP1
889	0.0286003	0.481	0.77	RZPDp9027D062Q	HUWE1
898	0.0288914	0.481	0.77	RZPDp9028A0520Q	CLMN
928	0.029853	0.482	0.77	RZPDp9028L1519Q	ARHGEF18
930	0.0299026	0.482	0.77	RZPDp9028J074Q	SLC9A3R2
994	0.0323023	0.487	0.77	RZPDp9028E2319Q	MFHAS1
1048	0.0346949	0.49	0.77	RZPDp9028J1619Q	RPL15
1093	0.0359029	0.49	0.77	RZPDp9028I1319Q	PPP1R12A
430	0.0125078	0.434	0.76	RZPDp9028E014Q	RBM17
554	0.0172467	0.462	0.76	RZPDp9028F122Q	ADAMTS4
617	0.0195059	0.465	0.76	RZPDp9028G2321Q	PARP8
637	0.0200835	0.465	0.76	RZPDp9028M0520Q	HCG4B
764	0.024383	0.474	0.76	RZPDp9028A1320Q	MORC2
765	0.024405	0.474	0.76	RZPDp9028E2321Q	RAN
792	0.0252174	0.474	0.76	RZPDp9027L151Q	BRIX1
874	0.0282383	0.48	0.76	RZPDp9028D0721Q	NEK8
911	0.0293881	0.481	0.76	RZPDp9028G2420Q	MYLIP
947	0.030601	0.484	0.76	RZPDp9028D0719Q	ARHGAP45
1047	0.0345829	0.49	0.76	RZPDp9028I1519Q	HUWE1
1098	0.0361217	0.49	0.76	RZPDp9028E2421Q	CHD8
1161	0.0383062	0.494	0.76	RZPDp9028O0419Q	ANKHD1
1248	0.0415428	0.498	0.76	RZPDp9028N0419Q	STX16
227	0.0063724	0.408	0.75	RZPDp9028C094Q	CCN2
531	0.0165511	0.462	0.75	RZPDp9027A081Q	MACROH2A1
555	0.0172604	0.462	0.75	RZPDp9028G2419Q	RPL29
557	0.0173416	0.462	0.75	RZPDp9028B0820Q	CALM3
570	0.0176648	0.462	0.75	RZPDp9028I1521Q	PHF20
638	0.0201127	0.465	0.75	RZPDp9028G2019Q	LIMS2
686	0.0214581	0.465	0.75	RZPDp9028J1520Q	EIF4A1
689	0.0215057	0.465	0.75	RZPDp9028N0820Q	VIM
690	0.0215272	0.465	0.75	RZPDp9028M0721Q	HSPA8
768	0.0244291	0.474	0.75	RZPDp9028J1220Q	EIF4G2
859	0.0273943	0.477	0.75	RZPDp9028F2020Q	UHRF2
882	0.0282993	0.48	0.75	RZPDp9028O0819Q	HNRNPDL
997	0.0324544	0.488	0.75	RZPDp9027C082Q	HINT1
1004	0.0327804	0.489	0.75	RZPDp9028L1620Q	NPIPA2
1050	0.0347432	0.49	0.75	RZPDp9028P0820Q	C9orf78
1053	0.0348313	0.49	0.75	RZPDp9027A052Q	BCAN
1232	0.0409954	0.498	0.75	RZPDp9028M0820Q	CHD2
1334	0.0448427	0.503	0.75	RZPDp9027A064Q	TMEM131
1447	0.0497598	0.509	0.75	RZPDp9028J1219Q	LCK
486	0.0151529	0.462	0.74	RZPDp9028M0720Q	VCP
550	0.0170729	0.462	0.74	RZPDp9028O0820Q	RPL3
577	0.0177875	0.462	0.74	RZPDp9028K1221Q	NR3C2
579	0.0178681	0.462	0.74	RZPDp9027D073Q	RAB11B
580	0.0179867	0.465	0.74	RZPDp9028I1520Q	JAK1
604	0.0190493	0.465	0.74	RZPDp9028F2420Q	DDX5
670	0.0211323	0.465	0.74	RZPDp9028O0421Q	FOS
735	0.0233533	0.474	0.74	RZPDp9028K1621Q	SLTM
822	0.0260426	0.475	0.74	RZPDp9028N0420Q	FAM193B
838	0.026569	0.475	0.74	RZPDp9028B0420Q	RNA28SN3
922	0.0296362	0.481	0.74	RZPDp9028F123Q	THSD1
965	0.0313434	0.485	0.74	RZPDp9028H2220Q	ZC3H11A
1029	0.0339204	0.49	0.74	RZPDp9027H241Q	SPART
1151	0.037924	0.492	0.74	RZPDp9028C0419Q	ZAP70
1342	0.0451748	0.503	0.74	RZPDp9028A0621Q	TNRC6A
569	0.0176578	0.462	0.73	RZPDp9028F2419Q	MOB2
777	0.0247125	0.474	0.73	RZPDp9027K162Q	SNRNP70
803	0.0255522	0.474	0.73	RZPDp9027J163Q	RPL23A
1226	0.0407905	0.498	0.73	RZPDp9027L161Q	RCOR2
1432	0.0490632	0.509	0.73	RZPDp9028N0418Q	NOTCH2NLB
562	0.0174537	0.462	0.72	RZPDp9028F2019Q	SCNM1
315	0.0088921	0.422	0.71	RZPDp9027F201Q	LAP3
830	0.0263978	0.475	0.71	RZPDp9027K123Q	SNRNP70
1175	0.0388982	0.495	0.69	RZPDp9028K1520Q	FRMD8
242	0.0068054	0.408	0.68	RZPDp9028I1621Q	MAZ
286	0.007884	0.41	0.68	RZPDp9027B042Q	PTPRN2
510	0.0159032	0.462	0.68	RZPDp9027G242Q	COPZ1
591	0.0185811	0.465	0.67	RZPDp9028D2214Q	PACS2
