# Supplementary material for: Autoantibody Profiling in Ulcerative Colitis: Identification of Early Immune Signatures and Disease-Associated Antigens for Improved Diagnosis and Monitoring
Source: Int J Mol Sci. 2025 Apr 25;26(9):4086. doi: 10.3390/ijms26094086 (PMC12072058; doi:10.3390/ijms26094086)
Supplement: Supplementary file 1 [file ijms-26-04086-s001.zip › Supplemental TABLE S3.xlsx]

## Sheet: Tabelle1
Supplemental TABLE S7:
Differentially reactive antigens among classes:
prediagnostic UC - paired analysis
derived from paired testng (excluding 2 misclassified patients ; see text)
Number of genes significant at 0.05 level of the univariate test: 2479
Table - Sorted by p-value
# (number when sorted by p-value)	Parametric p-value	FDR	Geometric mean of intensities (class T3 /class Tearly )	UniqueID	Symbol
1	3.04e-05	0.094	2.14	RZPDp9027O1612Q	SRSF9
2	7.35e-05	0.094	2.06	RZPDp9027G0412Q	NAP1L4
3	8.49e-05	0.094	1.89	RZPDp9027J2412Q	SUGP2
4	8.53e-05	0.094	1.93	RZPDp9027J2413Q	BCAR1
5	8.94e-05	0.094	1.91	RZPDp9027M1514Q	DISP3
6	9.07e-05	0.094	1.88	RZPDp9027L2312Q	GOT1
7	9.45e-05	0.094	1.98	RZPDp9027H0613Q	DRG1
8	9.79e-05	0.094	1.92	RZPDp9027K2012Q	FADS1
9	9.97e-05	0.094	2.1	RZPDp9027I2311Q	HNRNPA2B1
10	0.0001064	0.094	1.87	RZPDp9027D1414Q	FMNL2
11	0.0001105	0.094	1.77	RZPDp9027D1513Q	USP28
12	0.0001117	0.094	1.91	RZPDp9027C1613Q	EIF2S3
13	0.0001159	0.094	1.83	RZPDp9027C1213Q	EIF1
14	0.0001205	0.094	1.71	RZPDp9027H0315Q	CAPZA2
15	0.0001255	0.094	1.71	RZPDp9027O1614Q	DST
16	0.0001276	0.094	1.91	RZPDp9027G0413Q	FAU
17	0.0001302	0.094	1.95	RZPDp9027I2213Q	ALKBH2
18	0.0001401	0.094	1.83	RZPDp9027J2314Q	SH3BGRL3
19	0.0001416	0.094	1.76	RZPDp9027P1612Q	TTC19
20	0.0001416	0.094	1.84	RZPDp9027G0713Q	CYBC1
21	0.0001495	0.094	1.7	RZPDp9027G0714Q	SRSF2
22	0.0001624	0.094	1.95	RZPDp9027K2013Q	GNAI2
23	0.0001665	0.094	1.87	RZPDp9027K2413Q	RUNDC3A
24	0.0001723	0.094	1.82	RZPDp9027H0714Q	RCN2
25	0.0001773	0.094	1.95	RZPDp9027K2412Q	DHX8
26	0.0001786	0.094	1.92	RZPDp9027E0713Q	TIAL1
27	0.0001805	0.094	1.73	RZPDp9027F0813Q	HSP90AB1
28	0.000183	0.094	1.86	RZPDp9027J2011Q	C17orf49
29	0.000187	0.094	1.89	RZPDp9027O1613Q	FAM13A
30	0.0001988	0.094	1.69	RZPDp9027L2212Q	GTF2IP4
31	0.0002	0.094	1.72	RZPDp9027G0813Q	HNRNPH1
32	0.0002057	0.094	2.1	RZPDp9027F0412Q	EVL
33	0.0002106	0.094	1.75	RZPDp9027C1614Q	RPSA
34	0.0002133	0.094	1.81	RZPDp9027P0219Q	SIRT6
35	0.0002444	0.0974	1.67	RZPDp9027O1514Q	NARS2
36	0.0002694	0.0974	1.91	RZPDp9027L2213Q	RPL14
37	0.0002725	0.0974	1.8	RZPDp9027J2410Q	MAPT
38	0.0002728	0.0974	1.68	RZPDp9027F0714Q	FXYD6
39	0.0002807	0.0974	1.78	RZPDp9027I2112Q	UBE2L3
40	0.0002809	0.0974	1.87	RZPDp9027J2313Q	ZNF84
41	0.000285	0.0974	1.83	RZPDp9027B1214Q	MINK1
42	0.0002852	0.0974	1.8	RZPDp9027M1414Q	CKB
43	0.0002892	0.0974	1.72	RZPDp9027M1413Q	CMPK1
44	0.0002892	0.0974	1.88	RZPDp9027C1611Q	WDR13
45	0.0002964	0.0974	1.89	RZPDp9027L2314Q	CDCA4
46	0.0003019	0.0974	1.78	RZPDp9027G0712Q	CCT3
47	0.0003278	0.0974	1.88	RZPDp9027D1514Q	VWF
48	0.0003339	0.0974	1.75	RZPDp9027K2313Q	RPS4X
49	0.0003381	0.0974	1.7	RZPDp9027H1818Q	SRSF2
50	0.0003514	0.0974	1.68	RZPDp9027N1112Q	DYNC1I2
51	0.0003517	0.0974	1.72	RZPDp9027J2414Q	CEP295
52	0.0003529	0.0974	1.89	RZPDp9027E0712Q	FAM209B
53	0.0003557	0.0974	1.89	RZPDp9027P1414Q	RNF10
54	0.0003727	0.0974	1.72	RZPDp9027H0812Q	EEF1B2
55	0.0003739	0.0974	1.75	RZPDp9027I2214Q	CMTR1
56	0.0003801	0.0974	1.88	RZPDp9027D1614Q	RBM12
57	0.0004045	0.0974	1.74	RZPDp9027K2411Q	R3HDM1
58	0.0004085	0.0974	1.7	RZPDp9027F0515Q	GSN
59	0.000414	0.0974	1.89	RZPDp9027O1615Q	LAMTOR1
60	0.0004156	0.0974	1.78	RZPDp9027N1511Q	PLXNB2
61	0.0004173	0.0974	1.7	RZPDp9027F2114Q	EIF3G
62	0.000428	0.0974	1.73	RZPDp9027A1612Q	WNK2
63	0.0004417	0.0974	1.73	RZPDp9027L2218Q	PPID
64	0.0004424	0.0974	2.01	RZPDp9027D1511Q	EEF1A1
65	0.0004434	0.0974	1.65	RZPDp9027F1718Q	GTF2I
66	0.0004477	0.0974	1.75	RZPDp9027A1511Q	EIF4A2
67	0.0004512	0.0974	1.72	RZPDp9027P1613Q	PDHA1
68	0.0004614	0.0974	1.61	RZPDp9027K2014Q	MSL1
69	0.0004672	0.0974	1.65	RZPDp9027P0318Q	TUT4
70	0.0004851	0.0974	1.6	RZPDp9027C1513Q	AAAS
71	0.0004892	0.0974	1.83	RZPDp9027C1212Q	FAM131A
72	0.0005022	0.0974	1.67	RZPDp9027E0617Q	TOX2
73	0.0005132	0.0974	1.77	RZPDp9027B1513Q	MAGED2
74	0.000525	0.0974	1.65	RZPDp9027G1818Q	VBP1
75	0.0005293	0.0974	1.78	RZPDp9027K2011Q	BTBD6
76	0.0005437	0.0974	1.81	RZPDp9027O0512Q	STMN3
77	0.000544	0.0974	1.61	RZPDp9027A1514Q	PELI1
78	0.0005543	0.0974	1.66	RZPDp9027J2012Q	AP2A2
79	0.0005574	0.0974	1.61	RZPDp9027I2113Q	CIAO3
80	0.0005605	0.0974	1.69	RZPDp9027D0319Q	PGK1
81	0.0005741	0.0974	1.63	RZPDp9027H2018Q	LRRC47
82	0.0005757	0.0974	1.74	RZPDp9027H0513Q	PA2G4
83	0.0005764	0.0974	1.91	RZPDp9027B1211Q	USP11
84	0.0005817	0.0974	1.63	RZPDp9027I1018Q	ITSN1
85	0.0005905	0.0974	1.68	RZPDp9027I2313Q	PRDM8
86	0.0005932	0.0974	1.6	RZPDp9027E1818Q	RAP1GAP
87	0.0005935	0.0974	1.63	RZPDp9027G0716Q	MTCH2
88	0.0005965	0.0974	1.6	RZPDp9027O0217Q	RPL17
89	0.0005979	0.0974	1.75	RZPDp9027N1513Q	NIPSNAP2
90	0.0006117	0.0974	1.66	RZPDp9027H1319Q	DNAJC13
91	0.0006174	0.0974	1.87	RZPDp9027J2013Q	ESYT1
92	0.0006194	0.0974	1.66	RZPDp9027A0720Q	MOXD1
93	0.0006207	0.0974	1.85	RZPDp9027N1613Q	PTPRE
94	0.0006245	0.0974	1.72	RZPDp9027P1512Q	GABARAPL1
95	0.00063	0.0974	1.86	RZPDp9027I2212Q	CAPZA2
96	0.0006314	0.0974	1.62	RZPDp9027M1515Q	PLPPR3
97	0.0006408	0.0974	1.67	RZPDp9027C1514Q	FAM32A
98	0.000644	0.0974	1.7	RZPDp9027N1612Q	THAP3
99	0.0006625	0.0974	1.71	RZPDp9027F2113Q	KCMF1
100	0.000673	0.0974	1.77	RZPDp9027F0516Q	PHC2
101	0.0006738	0.0974	1.62	RZPDp9027P1514Q	WDR77
102	0.0006747	0.0974	1.76	RZPDp9027E0815Q	ALDH1B1
103	0.0006762	0.0974	1.58	RZPDp9027B1614Q	TCTN3
104	0.0006848	0.0977	1.79	RZPDp9027J2014Q	RBM11
105	0.0006983	0.0979	1.65	RZPDp9027F0713Q	MYT1
106	0.0007006	0.0979	1.69	RZPDp9027N1214Q	CCT3
107	0.0007252	0.0979	1.56	RZPDp9027G1817Q	MICAL1
108	0.0007344	0.0979	1.62	RZPDp9027D1313Q	MED17
109	0.0007448	0.0979	1.61	RZPDp9027E2120Q	HLA-A
110	0.0007454	0.0979	1.67	RZPDp9027M1412Q	C7orf50
111	0.0007477	0.0979	1.82	RZPDp9027P1413Q	SLC25A5
112	0.0007491	0.0979	1.68	RZPDp9027K2010Q	KANSL1L
113	0.000758	0.0979	1.72	RZPDp9027C1515Q	NDUFA10
114	0.0007672	0.0979	1.62	RZPDp9027K2317Q	NUB1
115	0.0007695	0.0979	1.62	RZPDp9027J1718Q	CORO2A
116	0.0007813	0.0979	1.61	RZPDp9027J1918Q	CAPZB
117	0.0007822	0.0979	1.8	RZPDp9027D1411Q	PPA1
118	0.0007831	0.0979	1.67	RZPDp9027L0914Q	CWF19L1
119	0.000784	0.0979	1.69	RZPDp9027B0119Q	GET3
120	0.0008024	0.0979	1.69	RZPDp9027F2112Q	MAP3K11
121	0.0008172	0.0979	1.73	RZPDp9027H0711Q	RBM22
122	0.0008324	0.0979	1.72	RZPDp9027B1512Q	MICU1
123	0.0008343	0.0979	1.74	RZPDp9027C0219Q	CLDN5
124	0.0008408	0.0979	1.85	RZPDp9027E0611Q	H2AC18
125	0.0008416	0.0979	1.66	RZPDp9027E0614Q	USP20
126	0.0008419	0.0979	1.65	RZPDp9027B1612Q	PMM1
127	0.000844	0.0979	1.81	RZPDp9027O1212Q	COMMD7
128	0.0008604	0.0979	1.63	RZPDp9027B1017Q	NCOA5
129	0.0008615	0.0979	1.74	RZPDp9027C0118Q	PSMB8
130	0.0008679	0.0979	1.67	RZPDp9027N1212Q	KDM6B
131	0.0008687	0.0979	1.74	RZPDp9027C1211Q	DTX1
132	0.0008761	0.0979	1.74	RZPDp9027D1115Q	MPST
133	0.0008817	0.0979	1.6	RZPDp9027L2114Q	SNX5
134	0.0008883	0.0979	1.77	RZPDp9027L2310Q	TRO
135	0.0008957	0.098	1.62	RZPDp9027F0614Q	PCIF1
136	0.0009169	0.0991	1.62	RZPDp9027C0217Q	PLEKHB2
137	0.0009193	0.0991	1.67	RZPDp9027N0218Q	BRSK1
138	0.0009487	0.0993	2.14	RZPDp9027C1615Q	SULT1A3
139	0.0009534	0.0993	1.7	RZPDp9027L1019Q	ZNF7
140	0.0009554	0.0993	1.56	RZPDp9027F2319Q	SELENON
141	0.0009593	0.0993	1.75	RZPDp9027O1213Q	RANBP1
142	0.000966	0.0993	1.68	RZPDp9027C1517Q	PLK1
143	0.0009702	0.0993	1.66	RZPDp9027G0411Q	PNMA1
144	0.0009803	0.0993	1.57	RZPDp9027E0514Q	APC
145	0.0009816	0.0993	1.57	RZPDp9027I2314Q	TUBA1A
146	0.0009947	0.0993	1.67	RZPDp9027P1517Q	NELFA
147	0.0010032	0.0993	1.59	RZPDp9027P1119Q	AKAP6
148	0.0010032	0.0993	1.57	RZPDp9027F0718Q	SF3A3
149	0.0010202	0.0993	1.67	RZPDp9027J1312Q	MLH1
150	0.0010404	0.0993	1.65	RZPDp9027K0912Q	FAM81A
151	0.0010444	0.0993	1.63	RZPDp9027P1412Q	TTLL12
152	0.0010473	0.0993	1.66	RZPDp9027C1616Q	PMPCB
153	0.0010511	0.0993	1.63	RZPDp9027M0418Q	ERI3
154	0.0010547	0.0993	1.66	RZPDp9027J2318Q	POGLUT1
155	0.0010548	0.0993	1.7	RZPDp9027A1411Q	PRPSAP1
156	0.0010646	0.0993	1.71	RZPDp9027N1316Q	BTBD6
157	0.0010688	0.0993	1.53	RZPDp9027L2214Q	UROS
158	0.0010782	0.0993	1.71	RZPDp9027H0813Q	ITPRID2
159	0.0010814	0.0993	1.66	RZPDp9027N1614Q	SLC25A1
160	0.0010836	0.0993	1.71	RZPDp9027E0513Q	VPS72
161	0.0010844	0.0993	1.59	RZPDp9027N1013Q	GAPDH
162	0.0010871	0.0993	1.55	RZPDp9027G0814Q	GALK2
163	0.001107	0.1	1.78	RZPDp9027D0219Q	CEP57
164	0.0011087	0.1	1.65	RZPDp9027C0513Q	KIF15
165	0.0011193	0.1	1.61	RZPDp9027L2215Q	DENND5A
166	0.001131	0.101	1.55	RZPDp9027P0211Q	PLCG1
167	0.001154	0.102	1.58	RZPDp9027D0212Q	MARK1
168	0.0011577	0.102	1.65	RZPDp9027I229Q	AHCTF1
169	0.001171	0.102	1.58	RZPDp9027J2214Q	SF3A2
170	0.0011712	0.102	1.64	RZPDp9027A1313Q	CENPT
171	0.0011896	0.102	1.58	RZPDp9027I2414Q	DHX35
172	0.0011912	0.102	1.73	RZPDp9027A1515Q	GPRIN1
173	0.0011922	0.102	1.6	RZPDp9027I1218Q	SHMT2
174	0.0011967	0.102	1.67	RZPDp9027H0815Q	DUS1L
175	0.0012221	0.103	1.68	RZPDp9027G0615Q	CIC
176	0.0012508	0.104	1.62	RZPDp9027L2410Q	VBP1
177	0.0012511	0.104	1.55	RZPDp9027I2116Q	FBXW5
178	0.0012528	0.104	1.57	RZPDp9027J2411Q	APEX1
179	0.0012629	0.105	1.76	RZPDp9027L1119Q	CLN5
180	0.0012842	0.106	1.7	RZPDp9027L2311Q	TMEM59L
181	0.0012977	0.106	1.66	RZPDp9027M1312Q	CRAT
182	0.0013062	0.106	1.66	RZPDp9027D1412Q	EEF1G
183	0.0013097	0.106	1.69	RZPDp9027P1416Q	SMPDL3A
184	0.0013207	0.106	1.65	RZPDp9027K2312Q	CD81
185	0.0013234	0.106	1.58	RZPDp9027F0814Q	ENOX1
186	0.0013395	0.107	1.68	RZPDp9027P1610Q	NSD2
187	0.0013732	0.107	1.62	RZPDp9027P1511Q	SNHG29
188	0.0013779	0.107	1.57	RZPDp9027H1713Q	PHAX
189	0.0013873	0.107	1.6	RZPDp9027M1313Q	FMNL1
190	0.0013967	0.107	1.52	RZPDp9027N1514Q	GPT2
191	0.0013968	0.107	1.61	RZPDp9027F0413Q	NEURL4
192	0.0014018	0.107	1.56	RZPDp9027K2416Q	CUL9
193	0.0014058	0.107	1.56	RZPDp9027E1714Q	BCKDHA
194	0.0014065	0.107	1.61	RZPDp9027F0712Q	VBP1
195	0.0014093	0.107	1.73	RZPDp9027B1511Q	ARHGEF11
196	0.0014366	0.109	1.6	RZPDp9027P1411Q	RBM10
197	0.0014565	0.109	1.71	RZPDp9027A1513Q	DPYSL3
198	0.0014576	0.109	1.53	RZPDp9027P0218Q	ZNF229
199	0.0014649	0.109	1.55	RZPDp9027D1517Q	SPINT2
200	0.0015091	0.11	1.69	RZPDp9027K2315Q	ZNF681
201	0.0015119	0.11	1.64	RZPDp9027G0817Q	SEMA5B
202	0.0015126	0.11	1.6	RZPDp9027N1611Q	GTF3C1
203	0.001519	0.11	1.66	RZPDp9027D1318Q	IGFBP2
204	0.0015259	0.11	1.6	RZPDp9027C1418Q	CRADD
205	0.0015723	0.113	1.57	RZPDp9027J2116Q	LRSAM1
206	0.0015996	0.114	1.67	RZPDp9027M1513Q	COA5
207	0.0016121	0.114	1.76	RZPDp9027K2419Q	MLST8
208	0.0016122	0.114	1.6	RZPDp9027F0815Q	MDK
209	0.0016215	0.114	1.68	RZPDp9027D0419Q	FIS1
210	0.0016476	0.114	1.65	RZPDp9027F0811Q	ADK
211	0.0016596	0.114	1.65	RZPDp9027G0715Q	OLFML3
212	0.0016599	0.114	1.66	RZPDp9027P1518Q	PKM
213	0.0016639	0.114	1.57	RZPDp9027C1919Q	MAP1LC3B
214	0.0016642	0.114	1.58	RZPDp9027F0812Q	CKAP5
215	0.0016761	0.114	1.72	RZPDp9027D1415Q	C1S
216	0.0016816	0.114	1.51	RZPDp9027E0718Q	SF3B4
217	0.0016956	0.114	1.62	RZPDp9027C1618Q	RPUSD4
218	0.0016959	0.114	1.68	RZPDp9027G1712Q	PWWP2A
219	0.0016961	0.114	1.63	RZPDp9027B0512Q	GOLM1
220	0.0017064	0.114	1.5	RZPDp9027B1518Q	ULK1
221	0.001744	0.114	1.61	RZPDp9027L0913Q	PRMT1
222	0.0017464	0.114	1.75	RZPDp9027O0219Q	NEUROD2
223	0.0017554	0.114	1.57	RZPDp9027M1418Q	DDOST
224	0.0017619	0.114	1.64	RZPDp9027L2113Q	HECTD4
225	0.001762	0.114	1.55	RZPDp9027E0418Q	PPA1
226	0.0017652	0.114	1.65	RZPDp9027H0814Q	VARS1
227	0.0017749	0.114	1.52	RZPDp9027G2419Q	FAM131A
228	0.0017869	0.114	1.55	RZPDp9027G0414Q	STMN2
229	0.0017898	0.114	1.57	RZPDp9027A1418Q	ACVR1
230	0.0017906	0.114	1.68	RZPDp9027A1410Q	SUPT4H1
231	0.0018086	0.114	1.65	RZPDp9027H0811Q	ZC3H15
232	0.0018241	0.114	1.55	RZPDp9027K1117Q	ARPP19
233	0.0018249	0.114	1.59	RZPDp9027F0415Q	CAT
234	0.0018297	0.114	1.63	RZPDp9027B1412Q	FCGRT
235	0.0018392	0.114	1.58	RZPDp9027O1516Q	FPGS
236	0.0018409	0.114	1.64	RZPDp9027J1419Q	DISP3
237	0.0018466	0.114	1.58	RZPDp9027L229Q	WBP2
238	0.0018572	0.114	1.53	RZPDp9027O1611Q	CSDC2
239	0.0018597	0.114	1.58	RZPDp9027B1315Q	RXRB
240	0.0018843	0.114	1.72	RZPDp9027C0119Q	ZNF132
241	0.0018899	0.114	1.57	RZPDp9027A0417Q	RAB40C
242	0.0018936	0.114	1.61	RZPDp9027I2416Q	SUGP1
243	0.0018981	0.114	1.62	RZPDp9027B1413Q	SOX11
244	0.0018998	0.114	1.51	RZPDp9027K2314Q	EFNB1
245	0.0019061	0.114	1.66	RZPDp9027L2317Q	KIAA0930
246	0.0019317	0.114	1.6	RZPDp9027N1213Q	VPS35
247	0.0019491	0.114	1.58	RZPDp9027K1918Q	TUBGCP4
248	0.0019649	0.114	1.51	RZPDp9027G0314Q	PDIA6
249	0.0019731	0.114	1.53	RZPDp9027L1114Q	GTF2F1
250	0.0019758	0.114	1.51	RZPDp9027C0514Q	THUMPD3
251	0.001981	0.114	1.6	RZPDp9027L2211Q	GNAO1
252	0.0020002	0.114	1.62	RZPDp9027A1615Q	ZNF622
253	0.0020148	0.114	1.67	RZPDp9027M0113Q	AKR1B1
254	0.0020161	0.114	1.57	RZPDp9027H0710Q	CCDC186
255	0.0020185	0.114	1.52	RZPDp9027A1614Q	ZC3H11A
256	0.0020203	0.114	1.82	RZPDp9027A1512Q	TRAPPC12
257	0.0020232	0.114	2.07	RZPDp9027C1516Q	DCAF5
258	0.0020281	0.114	1.73	RZPDp9027M0112Q	MAPRE1
259	0.0020302	0.114	1.65	RZPDp9027D1519Q	LMO4
260	0.0020423	0.114	1.72	RZPDp9027D1518Q	L1CAM
261	0.0020522	0.114	1.64	RZPDp9027P0518Q	PPP6R2
262	0.0020675	0.114	1.64	RZPDp9027F0717Q	SLC22A17
263	0.0020753	0.114	1.74	RZPDp9027M1512Q	NUDC
264	0.0020773	0.114	1.57	RZPDp9027B1611Q	ITM2C
265	0.002084	0.114	1.57	RZPDp9027N1515Q	SQSTM1
266	0.0020903	0.114	1.55	RZPDp9027M1214Q	LMO2
267	0.0020938	0.114	1.69	RZPDp9027L2318Q	LRP5
268	0.0020944	0.114	1.7	RZPDp9027O1211Q	EGFL7
269	0.0020966	0.114	1.47	RZPDp9027I1118Q	CLPTM1
270	0.0020982	0.114	1.5	RZPDp9027H0616Q	SLC25A6
271	0.0021022	0.114	1.54	RZPDp9027D1118Q	NPTN
272	0.0021274	0.114	1.53	RZPDp9027M1410Q	TUFM
273	0.0021458	0.114	1.55	RZPDp9027M1411Q	TERF2IP
274	0.002154	0.114	1.53	RZPDp9027G2318Q	PSMD13
275	0.0021736	0.114	1.64	RZPDp9027J1913Q	RPL18
276	0.0021926	0.114	1.52	RZPDp9027G0818Q	INTS11
277	0.0021934	0.114	1.55	RZPDp9027K2018Q	PRKRA
278	0.0022344	0.114	1.54	RZPDp9027D1416Q	TRIM28
279	0.0022426	0.114	1.52	RZPDp9027E2215Q	TRIM33
280	0.0022517	0.114	1.64	RZPDp9027F0312Q	CSDC2
281	0.0022551	0.114	1.58	RZPDp9027H0719Q	IPO5
282	0.002268	0.114	1.66	RZPDp9027E0415Q	TNKS1BP1
283	0.0022853	0.114	1.54	RZPDp9027C0215Q	RIPOR1
284	0.0022869	0.114	1.74	RZPDp9027H0713Q	PRKAR1B
285	0.002295	0.114	1.6	RZPDp9027B1212Q	PGAM1
286	0.0023008	0.114	1.52	RZPDp9027K1017Q	SELENOH
287	0.0023147	0.114	1.8	RZPDp9027D0113Q	YWHAH
288	0.002319	0.114	1.58	RZPDp9027I2217Q	SUPT7L
289	0.0023219	0.114	1.56	RZPDp9027H0715Q	PKM
290	0.0023276	0.114	1.72	RZPDp9027G2112Q	MCM3
291	0.0023283	0.114	1.52	RZPDp9027C1214Q	CHD3
292	0.0023284	0.114	1.61	RZPDp9027E0714Q	EIF4G3
293	0.002331	0.114	1.55	RZPDp9027E0515Q	FHIP2B
294	0.0023339	0.114	1.71	RZPDp9027C1217Q	ELAVL3
295	0.002344	0.114	1.65	RZPDp9027L1912Q	DBNL
296	0.002346	0.114	1.52	RZPDp9027C1610Q	USP20
297	0.0023538	0.114	1.66	RZPDp9027N0517Q	DPYSL5
298	0.0023586	0.114	1.59	RZPDp9027B1417Q	CERS1
299	0.0023635	0.114	1.61	RZPDp9027G0315Q	RPL35
300	0.0023664	0.114	1.58	RZPDp9027N1115Q	TUBB4A
301	0.0023703	0.114	1.47	RZPDp9027C1118Q	WWP2
302	0.002376	0.114	1.76	RZPDp9027P0419Q	RAB34
303	0.0023774	0.114	1.57	RZPDp9027F0711Q	UBXN11
304	0.0023841	0.114	1.79	RZPDp9027A1310Q	RFC2
305	0.0023865	0.114	1.54	RZPDp9027J1310Q	SQLE
306	0.0023998	0.114	1.52	RZPDp9027J2219Q	VTN
307	0.0024131	0.114	1.69	RZPDp9027K1912Q	TRAK1
308	0.0024197	0.114	1.48	RZPDp9027K1018Q	DCLK2
309	0.0024231	0.114	1.53	RZPDp9027E0618Q	EME2
310	0.0024243	0.114	1.67	RZPDp9027K1312Q	TRIAP1
311	0.0024244	0.114	1.67	RZPDp9027P1615Q	PFKL
312	0.0024283	0.114	1.66	RZPDp9027L0719Q	PDCD2
313	0.0024347	0.114	1.49	RZPDp9027F0715Q	ANKHD1
314	0.0024713	0.114	1.55	RZPDp9027J068Q	ZFP28
315	0.0024727	0.114	1.6	RZPDp9027A1312Q	AP2S1
316	0.0024748	0.114	1.52	RZPDp9027K2418Q	MVD
317	0.0024791	0.114	1.66	RZPDp9027N1619Q	NT5DC2
318	0.0024948	0.114	1.62	RZPDp9027E0612Q	PIP5K1B
319	0.0025	0.114	1.66	RZPDp9027N1510Q	MEN1
320	0.0025098	0.114	1.83	RZPDp9027M0219Q	RELA
321	0.0025102	0.114	1.55	RZPDp9027L099Q	CENPH
322	0.0025103	0.114	1.62	RZPDp9027K2311Q	FTH1
323	0.0025197	0.114	1.55	RZPDp9027N1615Q	ARHGEF17
324	0.0025361	0.114	1.92	RZPDp9027L2313Q	KLC4
325	0.0025381	0.114	1.61	RZPDp9027D1316Q	NECAP1
326	0.0025386	0.114	1.57	RZPDp9027D1615Q	SNHG29
327	0.0025442	0.114	1.58	RZPDp9027N1418Q	CCNL2
328	0.0025493	0.114	1.52	RZPDp9027B1215Q	SPIRE2
329	0.0025529	0.114	1.53	RZPDp9027B1210Q	TELO2
330	0.002554	0.114	1.6	RZPDp9027O1610Q	EEF1A1
331	0.0025694	0.114	1.51	RZPDp9027K2218Q	HNRNPR
332	0.0025754	0.114	1.62	RZPDp9027C1617Q	NUP85
333	0.0025788	0.114	1.48	RZPDp9027A1311Q	TNC
334	0.0025816	0.114	1.6	RZPDp9027D1410Q	OXA1L
335	0.0025922	0.114	1.53	RZPDp9027B1419Q	SNX5
336	0.0026053	0.114	1.56	RZPDp9027G1917Q	SLC35E2B
337	0.0026055	0.114	1.55	RZPDp9027M0615Q	NRDC
338	0.0026144	0.114	1.68	RZPDp9027L0819Q	SNCA
339	0.0026486	0.115	1.57	RZPDp9027E0610Q	TTC38
340	0.0026628	0.115	1.53	RZPDp9027O1218Q	TUBB4B
341	0.002664	0.115	1.59	RZPDp9027D1611Q	TINAGL1
342	0.0026785	0.115	1.51	RZPDp9027F2118Q	EEF1G
343	0.0026803	0.115	1.72	RZPDp9027P0217Q	CCT7
344	0.0027023	0.115	1.52	RZPDp9027L2112Q	CSNK1G2
345	0.0027323	0.115	1.61	RZPDp9027P0112Q	CAMSAP3
346	0.0027357	0.115	1.55	RZPDp9027I2210Q	PC
347	0.0027364	0.115	1.56	RZPDp9027E0715Q	JADE1
348	0.0027415	0.115	1.65	RZPDp9027O0319Q	RACK1
349	0.0027592	0.115	1.54	RZPDp9027B1118Q	SGCE
350	0.0027682	0.115	1.55	RZPDp9027J0819Q	NPRL2
351	0.0027709	0.115	1.47	RZPDp9027I2218Q	PCBP2
352	0.0027712	0.115	1.47	RZPDp9027G1810Q	NFX1
353	0.0027733	0.115	1.5	RZPDp9027B0218Q	AKR1C1
354	0.0027775	0.115	1.54	RZPDp9027M1315Q	RASSF2
355	0.0027795	0.115	1.65	RZPDp9027A1115Q	LDHA
356	0.0027842	0.115	1.54	RZPDp9027P1317Q	BCL7A
357	0.0027853	0.115	1.57	RZPDp9027P0113Q	TTC5
358	0.0027913	0.115	1.64	RZPDp9027H0617Q	EIF2B4
359	0.0028001	0.115	1.49	RZPDp9027I2415Q	OLA1
360	0.0028134	0.115	1.63	RZPDp9027E0412Q	SH3GL1
361	0.0028136	0.115	1.52	RZPDp9027L1217Q	EPHB1
362	0.0028317	0.116	1.49	RZPDp9027L1915Q	NUDT11
363	0.002841	0.116	1.46	RZPDp9027P2319Q	YWHAZ
364	0.0028534	0.116	1.56	RZPDp9027F0414Q	MRPL23
365	0.0028598	0.116	1.58	RZPDp9027F1119Q	UPF1
366	0.0028731	0.116	1.7	RZPDp9027N1414Q	TRA2B
367	0.0028776	0.116	1.52	RZPDp9027I1113Q	BZW2
368	0.0028893	0.116	1.48	RZPDp9027D0518Q	CLP1
369	0.0029019	0.116	1.66	RZPDp9027O1518Q	RNPS1
370	0.00292	0.116	1.55	RZPDp9027O0112Q	ZGPAT
371	0.002924	0.116	1.59	RZPDp9027G0614Q	NACA
372	0.0029334	0.116	1.46	RZPDp9027I0519Q	ARHGAP39
373	0.0029402	0.116	1.55	RZPDp9027A0513Q	BOP1
374	0.0029564	0.117	1.57	RZPDp9027C1415Q	ZNF223
375	0.0029745	0.117	1.7	RZPDp9027L2014Q	PPP1R1B
376	0.0030053	0.118	1.52	RZPDp9027P1113Q	CRMP1
377	0.003012	0.118	1.51	RZPDp9027K0913Q	ETFB
378	0.003021	0.118	1.53	RZPDp9027C0618Q	SPINT2
379	0.0030435	0.118	1.49	RZPDp9027J2216Q	PFKM
380	0.003046	0.118	1.53	RZPDp9027L1918Q	TRIM17
381	0.0030601	0.118	1.61	RZPDp9027N1114Q	SRR
382	0.0030779	0.119	1.53	RZPDp9027K1013Q	IDH2
383	0.0030876	0.119	1.59	RZPDp9027I2018Q	EEF1A1
384	0.0030963	0.119	1.54	RZPDp9027B1510Q	HNRNPD
385	0.0031121	0.119	1.54	RZPDp9027C1210Q	RIPOR1
386	0.0031395	0.119	1.52	RZPDp9027E2218Q	USP22
387	0.0031405	0.119	1.51	RZPDp9027C0117Q	COPZ1
388	0.0031605	0.119	1.48	RZPDp9027I2016Q	BZW2
389	0.0031809	0.119	1.53	RZPDp9027D0916Q	GRB2
390	0.0031815	0.119	1.58	RZPDp9027H0517Q	AP2S1
391	0.0031815	0.119	1.55	RZPDp9027I2118Q	NSFL1C
392	0.0031843	0.119	1.52	RZPDp9027L2411Q	MRPS18A
393	0.0032009	0.12	1.6	RZPDp9027L2118Q	KIAA2013
394	0.003246	0.121	1.61	RZPDp9027M1314Q	TBRG4
395	0.0032578	0.121	1.6	RZPDp9027M0419Q	TUBA1B
396	0.0032698	0.121	1.67	RZPDp9027A1316Q	TNRC18
397	0.0032701	0.121	1.57	RZPDp9027I1119Q	TUBA1A
398	0.0032752	0.121	1.62	RZPDp9027K2414Q	UBXN4
399	0.0032817	0.121	1.61	RZPDp9027B1619Q	DENR
400	0.0032952	0.121	1.63	RZPDp9027D1516Q	SEMA4C
401	0.0032979	0.121	1.61	RZPDp9027F0315Q	RPS4Y1
402	0.0033489	0.121	1.5	RZPDp9027L2210Q	AIG1
403	0.0033567	0.121	1.47	RZPDp9027P1115Q	TPI1
404	0.0033575	0.121	1.57	RZPDp9027D1218Q	SNAI2
405	0.0033672	0.121	1.48	RZPDp9027P1216Q	ULK1
406	0.00338	0.121	1.48	RZPDp9027J2115Q	ATAT1
407	0.0033936	0.121	1.6	RZPDp9027L2219Q	CCDC167
408	0.0033986	0.121	1.69	RZPDp9027E1712Q	BOP1
409	0.0034035	0.121	1.53	RZPDp9027F1917Q	GLG1
410	0.0034041	0.121	1.68	RZPDp9027H1919Q	HPF1
411	0.0034054	0.121	1.61	RZPDp9027D1315Q	SOCS5
412	0.0034085	0.121	1.43	RZPDp9027O1214Q	AP3B2
413	0.0034295	0.122	1.63	RZPDp9027E0516Q	ABI1
414	0.0034413	0.122	1.48	RZPDp9027I2110Q	AKT3
415	0.0034754	0.123	1.55	RZPDp9027K1914Q	TBC1D1
416	0.0034985	0.123	1.54	RZPDp9027B2319Q	EIF2A
417	0.003535	0.123	1.74	RZPDp9027H0615Q	GNPAT
418	0.0035715	0.123	1.65	RZPDp9027B0619Q	RAB5C
419	0.0035721	0.123	1.52	RZPDp9027G1812Q	EOMES
420	0.0035725	0.123	1.62	RZPDp9027A1315Q	ABHD17A
421	0.0035786	0.123	1.56	RZPDp9027L2116Q	SOD2
422	0.0035808	0.123	1.55	RZPDp9027P1419Q	ALDH1A1
423	0.0035857	0.123	1.46	RZPDp9027B1617Q	MEGF8
424	0.0035905	0.123	1.5	RZPDp9027L0519Q	EXOC3
425	0.0035932	0.123	1.44	RZPDp9027H0516Q	RALGDS
426	0.0036254	0.124	1.52	RZPDp9027F1618Q	CBX5
427	0.0036667	0.125	1.8	RZPDp9027F1819Q	DNTTIP2
428	0.0036731	0.125	1.5	RZPDp9027N0118Q	EIF2B4
429	0.0036827	0.125	1.69	RZPDp9027L228Q	HNRNPA2B1
430	0.0036925	0.125	1.5	RZPDp9027M1616Q	TMED3
431	0.003696	0.125	1.49	RZPDp9027O0120Q	GABARAP
432	0.0037126	0.126	1.82	RZPDp9027L0619Q	ACD
433	0.0037378	0.126	1.53	RZPDp9027P1218Q	FAM20C
434	0.0037448	0.126	1.66	RZPDp9027N1617Q	ALDOA
435	0.0037563	0.126	1.65	RZPDp9027H2019Q	CTNND2
436	0.0037874	0.126	1.58	RZPDp9027M1518Q	RYR2
437	0.0037882	0.126	1.6	RZPDp9027L2217Q	NDUFB9
438	0.0038072	0.126	1.57	RZPDp9027C0720Q	SNRPN
439	0.0038082	0.126	1.59	RZPDp9027E2019Q	TSPAN8
440	0.0038112	0.126	1.58	RZPDp9027C2319Q	KIF21A
441	0.0038188	0.126	1.55	RZPDp9027J0912Q	GSTA4
442	0.003819	0.126	1.52	RZPDp9027L2319Q	TUBA1A
443	0.0038267	0.126	1.56	RZPDp9027O1617Q	OR2W3
444	0.0038662	0.127	1.54	RZPDp9027M0519Q	PTTG1IP
445	0.0038808	0.127	1.67	RZPDp9027G0613Q	SF3A1
446	0.0039052	0.127	1.55	RZPDp9027P0412Q	RPL19
447	0.0039262	0.127	1.5	RZPDp9027E2018Q	PLD3
448	0.0039297	0.127	1.68	RZPDp9027P2119Q	RSRC2
449	0.0039381	0.127	1.51	RZPDp9027J0918Q	ATF4
450	0.003953	0.127	1.65	RZPDp9027L0118Q	ZC3H10
451	0.0039718	0.127	1.64	RZPDp9027K2318Q	WDR86
452	0.0039719	0.127	1.44	RZPDp9027F0816Q	ACD
453	0.003974	0.127	1.44	RZPDp9027B1618Q	KIAA0408
454	0.0039818	0.127	1.45	RZPDp9027J1018Q	TMEM132A
455	0.0039944	0.128	1.5	RZPDp9027O0513Q	TERF2IP
456	0.0040255	0.128	1.47	RZPDp9027J1313Q	AFTPH
457	0.0040279	0.128	1.55	RZPDp9027L0318Q	RPS23
458	0.0040468	0.128	1.74	RZPDp9027O1512Q	PSD
459	0.0040481	0.128	1.58	RZPDp9027N0512Q	RECQL
460	0.0040514	0.128	1.5	RZPDp9027J1118Q	SNCAIP
461	0.0040556	0.128	1.53	RZPDp9027K1311Q	CCDC167
462	0.004062	0.128	1.54	RZPDp9027M1318Q	PMM1
463	0.0040967	0.129	1.44	RZPDp9027E0816Q	VPS16
464	0.0041105	0.129	1.48	RZPDp9027O0114Q	BUB3
465	0.0041378	0.129	1.5	RZPDp9027J2416Q	UBXN6
466	0.0041379	0.129	1.43	RZPDp9027K2415Q	INO80B
467	0.0041402	0.129	0.62	RZPDp9027B042Q	PTPRN2
468	0.0041489	0.129	1.55	RZPDp9027J2217Q	NBPF15
469	0.0041644	0.129	1.54	RZPDp9027P1513Q	XRCC4
470	0.0041689	0.129	1.46	RZPDp9027G1713Q	COX7B
471	0.0042131	0.13	1.43	RZPDp9027E1920Q	TUBB3
472	0.0042185	0.13	1.52	RZPDp9027J0619Q	HNRNPH1
473	0.0042386	0.13	1.54	RZPDp9027O2419Q	ARHGAP33
474	0.0042409	0.13	1.54	RZPDp9027I2014Q	PYGB
475	0.0042472	0.13	1.64	RZPDp9027E0517Q	FCHO1
476	0.0042623	0.13	1.49	RZPDp9027J2312Q	RBM19
477	0.0042646	0.13	1.59	RZPDp9027B1414Q	RABAC1
478	0.0042723	0.13	1.48	RZPDp9027D1619Q	RRAGA
479	0.0042878	0.13	1.48	RZPDp9027F2317Q	PTOV1
480	0.0043283	0.131	1.55	RZPDp9027B1114Q	SQSTM1
481	0.0043512	0.131	1.52	RZPDp9027P1415Q	CDK7
482	0.0043613	0.131	1.52	RZPDp9027L2016Q	ASIC1
483	0.0043649	0.131	1.73	RZPDp9027F0411Q	SSBP3
484	0.0043762	0.131	1.49	RZPDp9027M0314Q	VPS37B
485	0.0043826	0.131	1.59	RZPDp9027D1215Q	AP1B1
486	0.0043932	0.131	1.51	RZPDp9027O0617Q	TLE2
487	0.0043985	0.131	1.48	RZPDp9027P1315Q	CPXM1
488	0.0043991	0.131	1.54	RZPDp9027P1611Q	PUM1
489	0.0044035	0.131	1.65	RZPDp9027J1119Q	RPL35
490	0.0044108	0.131	1.63	RZPDp9027N1210Q	DLX2
491	0.0044297	0.131	1.67	RZPDp9027D237Q	PRSS36
492	0.0044455	0.131	1.47	RZPDp9027D1216Q	SORBS3
493	0.0044477	0.131	1.5	RZPDp9027J1418Q	BRPF3
494	0.004465	0.132	1.58	RZPDp9027K1813Q	MRPS24
495	0.0045062	0.132	1.68	RZPDp9027K2316Q	SGSM2
496	0.004536	0.133	1.51	RZPDp9027F0316Q	SAMM50
497	0.0045373	0.133	1.52	RZPDp9027N0514Q	NOMO2
498	0.0045481	0.133	1.52	RZPDp9027I2315Q	HSPA13
499	0.0045916	0.134	1.5	RZPDp9027G1419Q	DCAF15
500	0.0046179	0.134	1.55	RZPDp9027H0511Q	PRKD2
501	0.0046235	0.134	1.46	RZPDp9027K0910Q	UNC13B
502	0.0046383	0.134	1.54	RZPDp9027H0817Q	COMMD3
503	0.0046419	0.134	1.59	RZPDp9027B1411Q	POLD2
504	0.0046636	0.135	1.43	RZPDp9027N1517Q	PSMC3
505	0.0046689	0.135	1.56	RZPDp9027M1316Q	RAI14
506	0.0046817	0.135	1.5	RZPDp9027N0111Q	CTC1
507	0.0046895	0.135	1.58	RZPDp9027E0512Q	BBS7
508	0.0047013	0.135	1.56	RZPDp9027N1610Q	CRIP2
509	0.0047051	0.135	1.52	RZPDp9027O1618Q	ERI3
510	0.0047235	0.135	1.48	RZPDp9027C0113Q	DNMT3A
511	0.0047278	0.135	1.64	RZPDp9027P1219Q	FTL
512	0.0047407	0.135	1.77	RZPDp9027I1915Q	CRYM
513	0.0047536	0.135	1.6	RZPDp9027F1019Q	USP15
514	0.0047547	0.135	1.45	RZPDp9027B0518Q	ANP32B
515	0.0047818	0.135	1.66	RZPDp9027H0611Q	SUPT20H
516	0.0048339	0.135	1.5	RZPDp9027J2218Q	CPEB3
517	0.0048354	0.135	1.64	RZPDp9027J2212Q	SPATA13
518	0.0048377	0.135	1.41	RZPDp9027H1717Q	YAF2
519	0.0048499	0.135	1.78	RZPDp9027A2119Q	ZNF132
520	0.0048617	0.135	1.52	RZPDp9027K1015Q	MAN2A2
521	0.0048665	0.135	1.65	RZPDp9027F1719Q	RBMS1
522	0.0048851	0.135	1.5	RZPDp9027P1318Q	STUB1
523	0.004913	0.135	1.47	RZPDp9027G1218Q	EPS8
524	0.0049231	0.135	1.43	RZPDp9027I118Q	GTF3C5
525	0.0049299	0.135	1.64	RZPDp9027I2013Q	LIAS
526	0.0049311	0.135	1.78	RZPDp9027H1619Q	NGLY1
527	0.0049348	0.135	1.54	RZPDp9027L1913Q	UBFD1
528	0.0049376	0.135	1.55	RZPDp9027D0915Q	TUBA1A
529	0.0049401	0.135	1.48	RZPDp9027L1218Q	RILPL1
530	0.0049405	0.135	1.45	RZPDp9027P1019Q	COA4
531	0.0049411	0.135	1.44	RZPDp9027G2113Q	HINT1
532	0.0049432	0.135	1.67	RZPDp9027A1317Q	IDH3B
533	0.0049433	0.135	1.61	RZPDp9027O2219Q	ZNF527
534	0.00495	0.135	1.55	RZPDp9027N1512Q	AGO4
535	0.0049562	0.135	1.5	RZPDp9027G179Q	KIFBP
536	0.0049673	0.135	1.45	RZPDp9027M1218Q	RPL3
537	0.004974	0.135	1.43	RZPDp9027D1616Q	ARMCX3
538	0.005017	0.136	1.62	RZPDp9027D2218Q	POLR2B
539	0.0050184	0.136	0.66	RZPDp9028F2420Q	DDX5
540	0.005069	0.136	1.58	RZPDp9027O1919Q	EIF3L
541	0.0050714	0.136	1.62	RZPDp9027I2310Q	IDH1
542	0.0050734	0.136	1.51	RZPDp9027C1612Q	CD99
543	0.0050822	0.136	1.52	RZPDp9027P1116Q	BRINP1
544	0.0050896	0.136	1.54	RZPDp9027G0611Q	CLEC3B
545	0.0051061	0.136	1.61	RZPDp9027P1312Q	RAP1GAP
546	0.0051178	0.136	1.46	RZPDp9027O0515Q	WAC
547	0.0051308	0.136	1.49	RZPDp9027P015Q	HNRNPDL
548	0.0051331	0.136	1.55	RZPDp9027P1510Q	HMCES
549	0.0051654	0.136	1.49	RZPDp9027M1611Q	ZNF74
550	0.0051686	0.136	1.82	RZPDp9027E1419Q	NFYC
551	0.0051787	0.136	1.48	RZPDp9027D0313Q	RNF146
552	0.0051882	0.136	1.62	RZPDp9027C0519Q	MAPK3
553	0.0051936	0.136	1.52	RZPDp9027A1216Q	DYNC1LI2
554	0.0052063	0.136	1.49	RZPDp9027H1913Q	UQCRC2
555	0.005217	0.136	1.54	RZPDp9027F0615Q	RPL15
556	0.0052187	0.136	1.61	RZPDp9027M217Q	WAC
557	0.0052271	0.136	1.57	RZPDp9027N0113Q	SEPTIN2
558	0.0052298	0.136	1.45	RZPDp9027L2416Q	ARPP19
559	0.005231	0.136	1.67	RZPDp9027I0912Q	LIMA1
560	0.005251	0.136	1.48	RZPDp9027D1418Q	UBA1
561	0.0052525	0.136	1.5	RZPDp9027B2218Q	RRAGA
562	0.0052771	0.137	1.51	RZPDp9027A1517Q	SHMT2
563	0.0052905	0.137	1.65	RZPDp9027K1319Q	IDS
564	0.0053305	0.138	1.56	RZPDp9027G1119Q	TBRG4
565	0.0053405	0.138	1.44	RZPDp9027H2410Q	CCNL2
566	0.0053607	0.138	1.53	RZPDp9027P1410Q	PDHB
567	0.005383	0.138	1.53	RZPDp9027I1818Q	ARPP21
568	0.0054466	0.139	1.47	RZPDp9027P1012Q	KIFAP3
569	0.0054548	0.139	1.47	RZPDp9027O1216Q	ATP9A
570	0.0054677	0.139	1.9	RZPDp9027C0115Q	PDZRN3
571	0.0054923	0.139	1.47	RZPDp9027L1017Q	YWHAH
572	0.0054982	0.139	1.61	RZPDp9027A1112Q	GSTM2
573	0.0054982	0.139	1.64	RZPDp9027N2319Q	HARS1
574	0.005519	0.139	1.46	RZPDp9027F1813Q	ELAVL3
575	0.0055196	0.139	1.56	RZPDp9027H0819Q	HYDIN
576	0.0055254	0.139	1.5	RZPDp9027N0219Q	C8orf33
577	0.0055455	0.14	1.53	RZPDp9027N1416Q	ATP5F1B
578	0.0055745	0.14	1.68	RZPDp9027O0117Q	WDR44
579	0.0056049	0.14	1.51	RZPDp9027E1713Q	LMAN2
580	0.0056094	0.14	1.57	RZPDp9027O1412Q	KMT2B
581	0.0056269	0.14	1.54	RZPDp9027C1918Q	ZNF410
582	0.0056345	0.14	1.49	RZPDp9027C0515Q	CPNE1
583	0.0056499	0.14	1.78	RZPDp9027B0514Q	GSTM3
584	0.0056716	0.14	1.45	RZPDp9027N0618Q	NARF
585	0.005672	0.14	1.47	RZPDp9027D1312Q	NAE1
586	0.0056752	0.14	1.64	RZPDp9027M0319Q	MRPL28
587	0.0056801	0.14	1.47	RZPDp9027P1313Q	CNBP
588	0.0056947	0.14	1.54	RZPDp9027O1118Q	ENOPH1
589	0.0057071	0.14	1.6	RZPDp9027J1311Q	BTF3L4
590	0.0057072	0.14	1.55	RZPDp9027C1413Q	ADAMTS10
591	0.0057085	0.14	1.47	RZPDp9027B1016Q	EPHB6
592	0.0057525	0.141	1.48	RZPDp9027O2418Q	SEMA3F
593	0.0057594	0.141	0.67	RZPDp9028O0421Q	FOS
594	0.0057642	0.141	1.45	RZPDp9027K1917Q	GTF2B
595	0.0057659	0.141	1.5	RZPDp9027D2119Q	MAGI1
596	0.0057859	0.141	1.49	RZPDp9027C0512Q	CTSL
597	0.0057905	0.141	1.53	RZPDp9027F1711Q	VPS51
598	0.0057921	0.141	1.47	RZPDp9027O0212Q	PPFIA1
599	0.0057978	0.141	1.51	RZPDp9027P0214Q	RPL6
600	0.0058479	0.142	1.48	RZPDp9027K1317Q	DDX41
601	0.0058509	0.142	1.45	RZPDp9027O2218Q	ANAPC5
602	0.0058996	0.142	0.67	RZPDp9027F201Q	LAP3
603	0.0059049	0.142	1.56	RZPDp9027B2219Q	SAMM50
604	0.0059092	0.142	1.62	RZPDp9027P1114Q	GNB2
605	0.005919	0.142	1.49	RZPDp9027F2117Q	PA2G4
606	0.0059636	0.143	1.45	RZPDp9027F0616Q	VPS28
607	0.0059832	0.143	1.45	RZPDp9027D1311Q	HNRNPK
608	0.006022	0.144	1.48	RZPDp9027L245Q	DDX39B
609	0.0060244	0.144	0.69	RZPDp9027A081Q	MACROH2A1
610	0.0060284	0.144	1.58	RZPDp9027L1014Q	RNF13
611	0.0060495	0.144	1.47	RZPDp9027F1812Q	TBC1D3D
612	0.0060496	0.144	1.42	RZPDp9027A1217Q	SCAF1
613	0.006054	0.144	1.45	RZPDp9027L0912Q	ALB
614	0.0060665	0.144	1.43	RZPDp9027E0416Q	CPSF1
615	0.0060996	0.144	1.55	RZPDp9027F0410Q	SERPINF1
616	0.0061052	0.144	1.59	RZPDp9027J0917Q	WASHC2C
617	0.0061061	0.144	1.55	RZPDp9027M0317Q	LOC644554
618	0.0061065	0.144	1.47	RZPDp9027E1819Q	HSD17B10
619	0.0061119	0.144	1.5	RZPDp9027I0915Q	RPL5
620	0.0061661	0.144	0.7	RZPDp9027A071Q	FBRS
621	0.0061779	0.144	1.51	RZPDp9027B1418Q	DGKD
622	0.0061793	0.144	1.5	RZPDp9027L107Q	MPRIP
623	0.0061823	0.144	1.45	RZPDp9027H0518Q	ELMO2
624	0.00621	0.145	1.41	RZPDp9027E1817Q	EXOSC10
625	0.0062121	0.145	1.52	RZPDp9027O2319Q	SPAG7
626	0.006259	0.145	1.51	RZPDp9027O1511Q	XPNPEP1
627	0.006268	0.145	1.43	RZPDp9027K2216Q	NDUFA13
628	0.0062918	0.146	1.51	RZPDp9027M1116Q	VPS16
629	0.0063135	0.146	1.52	RZPDp9027P1118Q	LRRC49
630	0.0063238	0.146	1.53	RZPDp9027N1618Q	SYS1
631	0.0063253	0.146	1.54	RZPDp9027D1417Q	HSPA5
632	0.0063338	0.146	1.51	RZPDp9027G0617Q	TECR
633	0.006347	0.146	1.59	RZPDp9027G0719Q	MAPK12
634	0.0063632	0.146	1.61	RZPDp9027H0614Q	HK1
635	0.0063664	0.146	1.54	RZPDp9027N1410Q	TAF1C
636	0.0063702	0.146	1.79	RZPDp9027A1417Q	GPSM1
637	0.0064028	0.146	1.54	RZPDp9027G2110Q	C8orf33
638	0.0064056	0.146	0.7	RZPDp9028E014Q	RBM17
639	0.0064209	0.146	1.61	RZPDp9027J1019Q	SAFB
640	0.0064425	0.146	0.69	RZPDp9028J074Q	SLC9A3R2
641	0.0064579	0.146	1.51	RZPDp9027B1819Q	ESD
642	0.0064672	0.146	1.63	RZPDp9027P1016Q	DCTN2
643	0.0064786	0.146	1.46	RZPDp9027J2215Q	SART1
644	0.0064809	0.146	1.63	RZPDp9027J1319Q	TSC2
645	0.006491	0.146	1.62	RZPDp9027D0112Q	SNX1
646	0.0064982	0.146	1.45	RZPDp9027I0718Q	UBE2I
647	0.0065062	0.146	1.45	RZPDp9027C2219Q	CTBP2
648	0.006522	0.147	1.46	RZPDp9027M1613Q	DPF1
649	0.0065557	0.147	1.47	RZPDp9027P0619Q	LZTR1
650	0.0065567	0.147	1.5	RZPDp9027L2018Q	RNF130
651	0.0065811	0.147	1.75	RZPDp9027F0613Q	UCHL1
652	0.006598	0.147	1.57	RZPDp9027F0313Q	DACT1
653	0.006626	0.148	1.51	RZPDp9027C2018Q	ADAMTS10
654	0.0066474	0.148	1.49	RZPDp9027A0313Q	HMGN1
655	0.0066511	0.148	1.46	RZPDp9027C019Q	COQ8A
656	0.0066891	0.148	1.45	RZPDp9027L1016Q	CLCN7
657	0.0066931	0.148	1.47	RZPDp9027C0114Q	PJA1
658	0.0067138	0.149	1.49	RZPDp9027O149Q	TP53BP2
659	0.0067324	0.149	1.49	RZPDp9027F0218Q	ODC1
660	0.0067556	0.149	1.46	RZPDp9027O0111Q	MRPL28
661	0.0067589	0.149	1.56	RZPDp9027H0318Q	ADGRB2
662	0.0067838	0.149	1.38	RZPDp9027N0110Q	HNRNPR
663	0.0067925	0.149	1.49	RZPDp9027J1014Q	INTS11
664	0.006797	0.149	1.57	RZPDp9027C0319Q	SEZ6
665	0.0068123	0.149	1.4	RZPDp9027A0410Q	TSC2
666	0.0068132	0.149	1.62	RZPDp9027D1419Q	TCP1
667	0.006816	0.149	1.49	RZPDp9027E0716Q	ZFYVE27
668	0.0068193	0.149	1.61	RZPDp9027J2017Q	DDB1
669	0.006832	0.149	1.42	RZPDp9027E2317Q	NUP93
670	0.0068368	0.149	1.46	RZPDp9027E0310Q	AP1S1
671	0.0068754	0.149	1.48	RZPDp9027P0510Q	SGF29
672	0.0068943	0.149	1.44	RZPDp9027D1114Q	UBC
673	0.0069143	0.149	1.45	RZPDp9027F1918Q	SRSF9
674	0.0069225	0.149	1.5	RZPDp9027H2117Q	PLXNB1
675	0.006932	0.149	1.43	RZPDp9027P2118Q	PDIA3
676	0.0069351	0.149	1.62	RZPDp9027A1518Q	GSTK1
677	0.0069388	0.149	1.55	RZPDp9027D1113Q	CHMP1B
678	0.0069442	0.149	1.46	RZPDp9027B0318Q	TBL3
679	0.0069514	0.149	1.64	RZPDp9027O0119Q	SNX5
680	0.0069564	0.149	1.44	RZPDp9027C0717Q	SHF
681	0.0069592	0.149	1.63	RZPDp9027B2017Q	ACTR1A
682	0.0070125	0.15	1.52	RZPDp9027B0916Q	CBLB
683	0.0070151	0.15	1.45	RZPDp9027F0817Q	PRPF3
684	0.0070308	0.15	1.39	RZPDp9027M0717Q	OCIAD2
685	0.00705	0.15	1.47	RZPDp9027L1716Q	AP3S2
686	0.0070609	0.15	0.7	RZPDp9028A0721Q	NBPF11
687	0.007061	0.15	1.4	RZPDp9027N1117Q	AHSG
688	0.0070926	0.15	1.51	RZPDp9027H2015Q	ZNF354A
689	0.0071003	0.15	1.53	RZPDp9027C1412Q	RNF216
690	0.0071096	0.15	1.41	RZPDp9027B0113Q	RUFY1
691	0.0071165	0.15	1.56	RZPDp9027O1215Q	PSMC4
692	0.007169	0.151	1.43	RZPDp9027E1711Q	SLC44A2
693	0.0071897	0.151	0.7	RZPDp9028D0721Q	NEK8
694	0.0071954	0.151	1.52	RZPDp9027O0511Q	TLN2
695	0.0071968	0.151	1.43	RZPDp9027D1919Q	APP
696	0.0072135	0.151	1.49	RZPDp9027B167Q	EXOC7
697	0.0072221	0.151	1.42	RZPDp9027K2215Q	MAP1LC3A
698	0.0072503	0.151	0.7	RZPDp9028G2321Q	PARP8
699	0.0072532	0.151	1.64	RZPDp9027N0119Q	PRDM8
700	0.0072577	0.151	1.51	RZPDp9027E0213Q	TLE5
701	0.0072637	0.151	1.6	RZPDp9027L2415Q	OTUB1
702	0.0073003	0.152	1.46	RZPDp9027F1419Q	NUBP2
703	0.0073196	0.152	1.41	RZPDp9027A1118Q	UBA1
704	0.0073295	0.152	1.57	RZPDp9027I2015Q	SMARCC2
705	0.0073477	0.152	1.58	RZPDp9027J0919Q	RPL10
706	0.0073567	0.152	1.53	RZPDp9027L2115Q	TCF19
707	0.0073698	0.152	1.48	RZPDp9027C1518Q	UBA5
708	0.0073792	0.152	1.55	RZPDp9027J2213Q	ACTL6A
709	0.0073848	0.152	1.41	RZPDp9027N1919Q	PSME1
710	0.007403	0.152	1.49	RZPDp9027P1310Q	LAMTOR2
711	0.0074113	0.152	1.46	RZPDp9027H1813Q	ZBTB14
712	0.0074122	0.152	1.47	RZPDp9027A149Q	WDR62
713	0.0074284	0.152	1.44	RZPDp9027K1915Q	RNF25
714	0.0074567	0.152	1.51	RZPDp9027L1117Q	HADHA
715	0.007464	0.152	1.51	RZPDp9027B1415Q	COL1A1
716	0.0074658	0.152	1.58	RZPDp9027G1919Q	NUDT5
717	0.0074797	0.152	1.57	RZPDp9027A159Q	RPL7L1
718	0.007483	0.152	1.44	RZPDp9027A0314Q	PEX10
719	0.0075581	0.153	1.38	RZPDp9027N1218Q	SYNE2
720	0.0075941	0.153	1.61	RZPDp9027B1514Q	RPS8
721	0.0076026	0.153	1.43	RZPDp9027M1511Q	LRRN2
722	0.0076472	0.153	1.65	RZPDp9027A0319Q	EIF4A2
723	0.0076526	0.153	1.61	RZPDp9027A1414Q	SRM
724	0.0076607	0.153	0.69	RZPDp9028M0721Q	HSPA8
725	0.0076652	0.153	1.44	RZPDp9027J0914Q	XYLT2
726	0.0076711	0.153	1.64	RZPDp9027P1919Q	RTN4
727	0.0076783	0.153	1.57	RZPDp9027D1512Q	ZNF324
728	0.0076861	0.153	1.49	RZPDp9027D1510Q	NAE1
729	0.007688	0.153	1.51	RZPDp9027A1116Q	ME3
730	0.0076892	0.153	1.48	RZPDp9027B1116Q	HDAC2
731	0.0077048	0.153	1.6	RZPDp9027G0815Q	PLAA
732	0.0077102	0.153	1.45	RZPDp9027G2218Q	TSPAN7
733	0.0077109	0.153	1.53	RZPDp9027K1810Q	SARS1
734	0.0077227	0.153	1.57	RZPDp9027H0413Q	ARFGAP1
735	0.0077278	0.153	1.44	RZPDp9027I2413Q	PAM
736	0.0077282	0.153	1.6	RZPDp9027H1712Q	CHMP4A
737	0.0077336	0.153	1.48	RZPDp9027M1317Q	MTREX
738	0.0077388	0.153	1.47	RZPDp9027P1214Q	CPE
739	0.0077419	0.153	1.48	RZPDp9027L1113Q	DYNLT1
740	0.0077929	0.154	1.48	RZPDp9027B2019Q	AP1B1
741	0.0078072	0.154	1.51	RZPDp9027C2419Q	HMGN1
742	0.007826	0.154	1.73	RZPDp9027B0517Q	BEND5
743	0.0078427	0.154	1.48	RZPDp9027E1913Q	PNCK
744	0.0078612	0.154	1.59	RZPDp9027O0113Q	PTPN12
745	0.007885	0.154	1.49	RZPDp9027I1217Q	CNN3
746	0.0078875	0.154	1.42	RZPDp9027N2417Q	DENND6B
747	0.0079126	0.155	1.49	RZPDp9027J1816Q	MAGED4B
748	0.007932	0.155	1.62	RZPDp9027A0115Q	HNRNPA1
749	0.008033	0.155	1.5	RZPDp9027A0915Q	SF1
750	0.0080375	0.155	1.41	RZPDp9027C0518Q	BRD3
751	0.0080389	0.155	1.42	RZPDp9027K2217Q	TPM3
752	0.0080429	0.155	1.46	RZPDp9027B0115Q	BCL11B
753	0.0080562	0.155	1.58	RZPDp9027G0816Q	HSPA8
754	0.0080612	0.155	1.61	RZPDp9027A2219Q	GON4L
755	0.0080648	0.155	1.68	RZPDp9027G1819Q	TMEM132A
756	0.0080847	0.155	1.48	RZPDp9027M165Q	PPP1CA
757	0.0080967	0.155	1.48	RZPDp9027K249Q	MSANTD3
758	0.0081058	0.155	1.45	RZPDp9027B1213Q	DDR1
759	0.0081082	0.155	1.54	RZPDp9027D1012Q	PPP1R7
760	0.008115	0.155	1.46	RZPDp9027M2018Q	ANAPC16
761	0.0081271	0.155	1.45	RZPDp9027E0814Q	ELMO1
762	0.0081286	0.155	1.49	RZPDp9027C1414Q	CNTN1
763	0.0081463	0.155	1.59	RZPDp9027D2019Q	PSMC6
764	0.0081494	0.155	1.65	RZPDp9027C1010Q	NBPF14
765	0.0081636	0.155	1.45	RZPDp9027K1014Q	KRIT1
766	0.0081659	0.155	1.44	RZPDp9027D1018Q	TYW3
767	0.0081744	0.155	1.48	RZPDp9027O0619Q	CLIC1
768	0.0081769	0.155	1.51	RZPDp9027P1210Q	MAPRE1
769	0.0081837	0.155	1.43	RZPDp9027H2217Q	PCID2
770	0.0081856	0.155	1.39	RZPDp9027I1717Q	CDK5RAP2
771	0.0081962	0.155	1.54	RZPDp9027A1516Q	ATAT1
772	0.0082208	0.155	1.61	RZPDp9027I225Q	MATR3
773	0.0082355	0.155	1.56	RZPDp9027K2410Q	YWHAB
774	0.0082456	0.155	1.48	RZPDp9027G1219Q	DRG1
775	0.0082572	0.155	1.38	RZPDp9027L119Q	NINL
776	0.0082691	0.155	1.41	RZPDp9027P1616Q	KYAT3
777	0.0082705	0.155	1.43	RZPDp9027H0810Q	NUDCD3
778	0.0082901	0.155	1.44	RZPDp9027J0516Q	POLD1
779	0.0082912	0.155	1.47	RZPDp9027D0517Q	TP53I11
780	0.0082958	0.155	1.52	RZPDp9027B1515Q	CERK
781	0.0082996	0.155	1.49	RZPDp9027A0215Q	CAMSAP1
782	0.0083448	0.155	1.54	RZPDp9027I1913Q	ATP6V1E1
783	0.0083477	0.155	1.47	RZPDp9027A0212Q	FKBP4
784	0.0083524	0.155	1.4	RZPDp9027A1613Q	PLXNB1
785	0.0083709	0.156	0.69	RZPDp9028G2420Q	MYLIP
786	0.0083829	0.156	1.39	RZPDp9027K1818Q	IDO1
787	0.0084117	0.156	1.46	RZPDp9027E1815Q	TMEM183A
788	0.0084229	0.156	1.5	RZPDp9027M0212Q	GNA11
789	0.008434	0.156	1.41	RZPDp9027G2317Q	COL9A2
790	0.0084392	0.156	1.57	RZPDp9027G0717Q	NR2F1
791	0.0084709	0.156	1.44	RZPDp9027I2117Q	HYOU1
792	0.0084983	0.157	1.48	RZPDp9027E0413Q	RAP1GAP
793	0.0085178	0.157	1.48	RZPDp9027I099Q	C7orf26
794	0.0085214	0.157	1.45	RZPDp9027H2016Q	ARL14EP
795	0.0085548	0.157	0.72	RZPDp9028G164Q	ANKLE2
796	0.0085656	0.157	1.43	RZPDp9027P0718Q	HERPUD1
797	0.0085849	0.157	1.65	RZPDp9027E1319Q	NUBP2
798	0.0085862	0.157	1.56	RZPDp9027N1417Q	AKR1B1
799	0.0086172	0.157	1.45	RZPDp9027F0710Q	CAPRIN2
800	0.0086385	0.157	1.58	RZPDp9027O1318Q	HEBP2
801	0.0086506	0.157	1.42	RZPDp9027H0818Q	FBL
802	0.0086519	0.157	1.45	RZPDp9027K2118Q	WSB2
803	0.0086751	0.157	1.51	RZPDp9027H0211Q	EID1
804	0.0086916	0.157	1.44	RZPDp9027B1112Q	DISP2
805	0.0087053	0.157	1.45	RZPDp9027J239Q	NFU1
806	0.0087212	0.157	1.46	RZPDp9027L0910Q	ZNF692
807	0.0087276	0.157	1.51	RZPDp9027I2312Q	ST13
808	0.0087413	0.157	1.53	RZPDp9027N2018Q	PREPL
809	0.0087422	0.157	1.5	RZPDp9027E1719Q	AP1S1
810	0.0087633	0.157	1.44	RZPDp9027N0211Q	AATK
811	0.0087644	0.157	1.99	RZPDp9027H1017Q	LAMC1
812	0.0087707	0.157	1.4	RZPDp9027P2019Q	PRPF40A
813	0.0087767	0.157	0.68	RZPDp9028J1520Q	EIF4A1
814	0.0088092	0.157	1.45	RZPDp9027J1914Q	ERI3
815	0.0088128	0.157	1.45	RZPDp9027P1418Q	TRAF4
816	0.008813	0.157	1.47	RZPDp9027M1213Q	LARP1
817	0.0088515	0.157	1.77	RZPDp9027B0519Q	ZNF362
818	0.0088517	0.157	1.39	RZPDp9027F1713Q	RPS2
819	0.0088542	0.157	0.72	RZPDp9028L074Q	PPFIA1
820	0.0088568	0.157	1.64	RZPDp9027O0517Q	HNRNPA1
821	0.0088585	0.157	1.41	RZPDp9027N1415Q	HAUS3
822	0.0088629	0.157	0.68	RZPDp9028O0820Q	RPL3
823	0.0088991	0.157	1.4	RZPDp9027H2318Q	RINT1
824	0.0089049	0.157	1.5	RZPDp9027D0416Q	TCEAL4
825	0.0089097	0.157	1.45	RZPDp9027C0116Q	SMU1
826	0.0089178	0.157	0.67	RZPDp9028H2220Q	ZC3H11A
827	0.0089232	0.157	1.45	RZPDp9027C1114Q	NOC2L
828	0.0089658	0.157	1.41	RZPDp9027I2114Q	JPH3
829	0.0089738	0.157	1.44	RZPDp9027M0211Q	PPP3R1
830	0.0089763	0.157	1.48	RZPDp9027C1417Q	NSG2
831	0.0089974	0.157	1.44	RZPDp9027L1818Q	CDH4
832	0.0090074	0.157	1.44	RZPDp9027A1318Q	ITGB1BP2
833	0.0090222	0.157	0.67	RZPDp9028F2419Q	MOB2
834	0.0090259	0.157	1.43	RZPDp9027K1517Q	SETD4
835	0.0090492	0.158	0.7	RZPDp9028I1521Q	PHF20
836	0.0090534	0.158	0.69	RZPDp9028K1221Q	NR3C2
837	0.0090688	0.158	1.49	RZPDp9027O1112Q	CTPS1
838	0.0090752	0.158	1.47	RZPDp9027H0419Q	ZNF638
839	0.0091067	0.158	1.42	RZPDp9027E1318Q	TPI1
840	0.0091133	0.158	1.67	RZPDp9027G0415Q	SNRPD3
841	0.009119	0.158	1.45	RZPDp9027N1915Q	ABCF3
842	0.0091207	0.158	1.46	RZPDp9027O2318Q	EIF3CL
843	0.0091373	0.158	1.64	RZPDp9027F0719Q	SUCLG1
844	0.0091381	0.158	1.42	RZPDp9027L0518Q	ZBTB5
845	0.0091915	0.158	1.39	RZPDp9027P0310Q	OTUB1
846	0.0091996	0.158	1.44	RZPDp9027H1814Q	LAPTM4A
847	0.0092195	0.158	1.44	RZPDp9027I1017Q	MIA3
848	0.0092333	0.158	0.73	RZPDp9028K214Q	ITPKB
849	0.0092816	0.159	1.48	RZPDp9027P1417Q	CLASRP
850	0.0092849	0.159	1.49	RZPDp9027A1314Q	ZNF334
851	0.009337	0.159	1.47	RZPDp9027M0313Q	PSMC3IP
852	0.0093518	0.159	1.37	RZPDp9027J1916Q	ALG3
853	0.0093571	0.159	1.45	RZPDp9027O1115Q	COPB2
854	0.0093644	0.159	1.43	RZPDp9027H1810Q	LARP1
855	0.009372	0.159	1.43	RZPDp9027N1216Q	ZSWIM8
856	0.0093856	0.159	1.42	RZPDp9027K1916Q	LRRC7
857	0.0094099	0.159	1.56	RZPDp9027A1219Q	NAP1L1
858	0.0094147	0.159	1.4	RZPDp9027H1714Q	DOK3
859	0.0094342	0.159	1.48	RZPDp9027K0911Q	MAD2L2
860	0.0094647	0.159	1.61	RZPDp9027N1716Q	CFAP36
861	0.0094776	0.159	0.72	RZPDp9028C0721Q	OSBPL9
862	0.0094789	0.159	1.42	RZPDp9027G1715Q	BORCS7
863	0.0094898	0.159	1.42	RZPDp9027B2018Q	ENO1
864	0.0095059	0.159	1.4	RZPDp9027E1912Q	SPTAN1
865	0.0095088	0.159	1.44	RZPDp9027P167Q	MACROH2A2
866	0.0095153	0.159	1.46	RZPDp9027P1217Q	ARPC1A
867	0.0095155	0.159	1.47	RZPDp9027E178Q	ASAP3
868	0.0095458	0.159	0.68	RZPDp9028I1520Q	JAK1
869	0.0095576	0.159	1.43	RZPDp9027O0317Q	TSC22D1
870	0.009569	0.159	1.42	RZPDp9027I1115Q	PTRHD1
871	0.0095755	0.159	1.55	RZPDp9027G0619Q	GTF2IRD2B
872	0.0095813	0.159	1.45	RZPDp9027H0712Q	DCTPP1
873	0.0095859	0.159	1.4	RZPDp9027D0218Q	MICAL1
874	0.0095952	0.159	1.45	RZPDp9027P149Q	SF3A1
875	0.0096148	0.159	1.61	RZPDp9027D0217Q	RPL10
876	0.0096362	0.159	1.46	RZPDp9027I1112Q	ZNRD2
877	0.0096387	0.159	1.45	RZPDp9027N1113Q	HSP90B1
878	0.0096471	0.159	1.64	RZPDp9027N1111Q	SAP30BP
879	0.0096672	0.159	1.49	RZPDp9027M1115Q	CCT7
880	0.0096683	0.159	1.45	RZPDp9027B0112Q	FOCAD
881	0.0096914	0.159	1.83	RZPDp9027G2114Q	STMN1
882	0.0096995	0.159	1.48	RZPDp9027G079Q	NSMF
883	0.0097248	0.159	1.43	RZPDp9027N1215Q	PHGDH
884	0.0097475	0.159	1.42	RZPDp9027O0110Q	LSM12
885	0.0097514	0.159	1.6	RZPDp9027C0516Q	RBM4
886	0.0097606	0.159	1.5	RZPDp9027J0817Q	AP3D1
887	0.0097643	0.159	1.57	RZPDp9027J1813Q	ENO1
888	0.0097718	0.159	1.45	RZPDp9027J098Q	BCL11A
889	0.0097906	0.159	1.45	RZPDp9027F0810Q	SCCPDH
890	0.0097959	0.159	1.46	RZPDp9027E188Q	SPATA5L1
891	0.009809	0.159	1.46	RZPDp9027O159Q	CALM2
892	0.0098149	0.159	1.42	RZPDp9027J2315Q	ESD
893	0.0098231	0.159	1.44	RZPDp9027M028Q	PPP6R2
894	0.0098326	0.159	1.49	RZPDp9027I2012Q	EDC4
895	0.0098438	0.159	1.4	RZPDp9027J2015Q	POU6F1
896	0.0098544	0.159	1.44	RZPDp9027E0414Q	AP2M1
897	0.0098611	0.159	1.53	RZPDp9027G148Q	TRIM21
898	0.0098624	0.159	1.48	RZPDp9027F0416Q	POR
899	0.0098767	0.159	1.44	RZPDp9027O0519Q	CCS
900	0.0098768	0.159	1.47	RZPDp9027D0215Q	HS3ST4
901	0.0098771	0.159	1.41	RZPDp9027I245Q	PRKAR1B
902	0.0098973	0.159	1.42	RZPDp9027K2213Q	SEZ6
903	0.0098989	0.159	0.73	RZPDp9027K151Q	FANCF
904	0.0099062	0.159	1.45	RZPDp9027G1217Q	SLC7A5
905	0.0099135	0.159	1.43	RZPDp9027E075Q	DTNBP1
906	0.0099174	0.159	1.51	RZPDp9027I0919Q	TMEM25
907	0.0099236	0.159	1.6	RZPDp9027C1215Q	REXO1
908	0.0099382	0.159	1.42	RZPDp9027O2017Q	NIF3L1
909	0.0100086	0.16	1.38	RZPDp9027B1018Q	CSNK2B
910	0.0100456	0.16	1.58	RZPDp9027E0417Q	PRMT1
911	0.0100699	0.16	1.59	RZPDp9027F1619Q	MTM1
912	0.0100892	0.16	1.54	RZPDp9027N0112Q	PDE4DIP
913	0.0100957	0.16	1.4	RZPDp9027D1217Q	TDP2
914	0.0101009	0.16	1.48	RZPDp9027N0914Q	EPB41L2
915	0.0101028	0.16	1.42	RZPDp9027O0215Q	PCYT1B
916	0.0101154	0.16	1.43	RZPDp9027C2017Q	INPP5F
917	0.0101189	0.16	1.43	RZPDp9027M0315Q	EIF3E
918	0.0101227	0.16	1.51	RZPDp9027P1314Q	ZNF333
919	0.0101485	0.16	1.49	RZPDp9027L1518Q	TYMS
920	0.0101725	0.16	1.43	RZPDp9027P155Q	FAM32A
921	0.0101821	0.16	1.39	RZPDp9027P0213Q	NELL2
922	0.0102016	0.16	1.52	RZPDp9027F2111Q	NTAN1
923	0.0102032	0.16	1.53	RZPDp9027F0612Q	APLP2
924	0.0102223	0.16	1.53	RZPDp9027G0212Q	RRNAD1
925	0.0102228	0.16	0.72	RZPDp9028K174Q	EPN1
926	0.0102248	0.16	1.41	RZPDp9027D1017Q	TUT1
927	0.0102534	0.161	1.5	RZPDp9027J2018Q	PPP1R18
928	0.0102636	0.161	1.54	RZPDp9027K1911Q	SNCB
929	0.010277	0.161	0.69	RZPDp9028N0820Q	VIM
930	0.0102929	0.161	1.6	RZPDp9027O1417Q	ALAS2
931	0.0102987	0.161	1.5	RZPDp9027I1814Q	STIP1
932	0.0103265	0.161	1.6	RZPDp9027I0617Q	PFN2
933	0.0103673	0.161	1.48	RZPDp9027K1012Q	MAD2L2
934	0.0103708	0.161	1.46	RZPDp9027K1120Q	CCT5
935	0.0103975	0.161	1.5	RZPDp9027C2317Q	TPP2
936	0.0104052	0.161	1.49	RZPDp9027D158Q	RAVER1
937	0.010408	0.161	0.66	RZPDp9028A0621Q	TNRC6A
938	0.0104504	0.162	1.43	RZPDp9027O059Q	PIP4P1
939	0.0104873	0.162	0.67	RZPDp9028F2019Q	SCNM1
940	0.010502	0.162	1.44	RZPDp9027C159Q	TXNRD1
941	0.0105119	0.162	1.42	RZPDp9027P1316Q	PTK2B
942	0.0105195	0.162	0.69	RZPDp9028K1621Q	SLTM
943	0.0105236	0.162	1.5	RZPDp9027B099Q	KANK3
944	0.0105237	0.162	1.67	RZPDp9027B0114Q	ANXA6
945	0.0105336	0.162	1.48	RZPDp9027P0916Q	IQCB1
946	0.0105344	0.162	1.39	RZPDp9027J0910Q	CEP295
947	0.0105546	0.162	1.42	RZPDp9027F1816Q	COQ4
948	0.0105704	0.162	1.53	RZPDp9027P1215Q	A2M
949	0.010588	0.162	1.55	RZPDp9027H0412Q	SMYD3
950	0.0105897	0.162	1.53	RZPDp9027K0917Q	EPHB6
951	0.0105925	0.162	1.55	RZPDp9027J1717Q	CDKN2D
952	0.0106003	0.162	1.48	RZPDp9027G0217Q	ACTR1A
953	0.010602	0.162	1.5	RZPDp9027G1719Q	PPP2R2D
954	0.0106341	0.162	1.49	RZPDp9027K1814Q	PEBP1
955	0.0106401	0.162	1.44	RZPDp9027A2318Q	PPP1CC
956	0.0106599	0.162	1.41	RZPDp9027G1720Q	EIF3D
957	0.0106876	0.162	0.72	RZPDp9028C134Q	MAPK15
958	0.0106968	0.162	0.69	RZPDp9028B0820Q	CALM3
959	0.0107087	0.162	1.43	RZPDp9027F0118Q	PRKAR1B
960	0.0107129	0.162	1.51	RZPDp9027I239Q	RPL7A
961	0.0107379	0.163	1.37	RZPDp9027G2417Q	PLPP1
962	0.0107752	0.163	1.45	RZPDp9027B1410Q	PSMC4
963	0.0107931	0.163	1.62	RZPDp9027N1116Q	ARPC2
964	0.0108003	0.163	1.41	RZPDp9027P165Q	METTL3
965	0.0108161	0.163	0.71	RZPDp9027L151Q	BRIX1
966	0.0108454	0.163	0.71	RZPDp9027K162Q	SNRNP70
967	0.0108528	0.163	0.69	RZPDp9028M0720Q	VCP
968	0.0108623	0.163	1.48	RZPDp9027M1015Q	CUL7
969	0.0108637	0.163	1.55	RZPDp9027O2417Q	MED11
970	0.0108644	0.163	1.45	RZPDp9027J1810Q	DNAJC11
971	0.0108651	0.163	0.68	RZPDp9028F2020Q	UHRF2
972	0.0108774	0.163	1.36	RZPDp9027G0318Q	PTPRZ1
973	0.010885	0.163	1.46	RZPDp9027B1919Q	R3HDM4
974	0.0109053	0.163	1.51	RZPDp9027I0818Q	PPP1R9B
975	0.0109285	0.163	1.52	RZPDp9027N0318Q	DENND4B
976	0.0110169	0.164	1.49	RZPDp9027E1919Q	CPNE6
977	0.0111311	0.165	1.57	RZPDp9027N0511Q	NDRG1
978	0.0111473	0.165	1.43	RZPDp9027N149Q	XAB2
979	0.0111484	0.165	0.7	RZPDp9028H2420Q	AMD1
980	0.0111747	0.166	1.37	RZPDp9027J0617Q	GOLGA2
981	0.0111818	0.166	1.4	RZPDp9027M2118Q	RPS11
982	0.0112266	0.166	1.38	RZPDp9027A146Q	GPATCH4
983	0.011229	0.166	1.37	RZPDp9027K1617Q	DEAF1
984	0.0112549	0.166	1.49	RZPDp9027C1411Q	NUP88
985	0.0112599	0.166	1.55	RZPDp9027A1214Q	NFX1
986	0.0112739	0.166	0.7	RZPDp9028G2019Q	LIMS2
987	0.0112932	0.166	1.47	RZPDp9027F218Q	FTH1
988	0.0112954	0.166	1.47	RZPDp9027I0815Q	DPYSL3
989	0.0113285	0.166	1.45	RZPDp9027K0618Q	GPSM1
990	0.0113448	0.166	1.51	RZPDp9027H0416Q	GPI
991	0.011394	0.167	0.7	RZPDp9028G2419Q	RPL29
992	0.0114207	0.167	1.39	RZPDp9027O0514Q	MIOS
993	0.011428	0.167	1.54	RZPDp9027I228Q	KMT2E
994	0.0114496	0.167	1.44	RZPDp9027A2218Q	HSPB1
995	0.0114524	0.167	0.68	RZPDp9028J1220Q	EIF4G2
996	0.0114546	0.167	1.44	RZPDp9027I236Q	PPOX
997	0.0114635	0.167	1.45	RZPDp9027H1815Q	ANGEL1
998	0.0115122	0.167	1.47	RZPDp9027A0113Q	SNX7
999	0.0115261	0.167	1.36	RZPDp9027N2217Q	FNBP4
1000	0.0115364	0.167	1.44	RZPDp9027H0514Q	PRDX4
1001	0.0115402	0.167	1.48	RZPDp9027F178Q	SEPTIN3
1002	0.011556	0.167	1.46	RZPDp9027K208Q	RNASEH2A
1003	0.0115569	0.167	1.42	RZPDp9027N165Q	PLXNA2
1004	0.0115686	0.167	1.44	RZPDp9027E2117Q	TRIM24
1005	0.0115801	0.167	1.46	RZPDp9027O168Q	PABPC1
1006	0.0115988	0.167	1.42	RZPDp9027E2217Q	PCDHGC3
1007	0.0116601	0.168	1.6	RZPDp9027P1212Q	NES
1008	0.0117042	0.169	1.36	RZPDp9027M1311Q	SPEG
1009	0.0117505	0.169	1.37	RZPDp9027C1018Q	C20orf27
1010	0.0117791	0.169	1.49	RZPDp9027B2419Q	CLTB
1011	0.011821	0.17	1.44	RZPDp9027N1014Q	MAST1
1012	0.0118574	0.17	1.42	RZPDp9027O1517Q	ZNF205
1013	0.0118598	0.17	1.48	RZPDp9027N2218Q	GCN1
1014	0.0118798	0.17	1.54	RZPDp9027D0111Q	DCX
1015	0.011935	0.171	0.73	RZPDp9028K073Q	ZNF841
1016	0.0119374	0.171	1.63	RZPDp9027C0218Q	TRIM41
1017	0.0119519	0.171	1.39	RZPDp9027I0719Q	RPS17
1018	0.0120374	0.172	1.44	RZPDp9027I107Q	PRMT1
1019	0.0120641	0.172	1.47	RZPDp9027E2119Q	SREBF2
1020	0.0120666	0.172	1.46	RZPDp9027G219Q	RSL1D1
1021	0.0120701	0.172	1.46	RZPDp9027B1113Q	SRI
1022	0.012105	0.172	1.43	RZPDp9027P1014Q	RPL24
1023	0.0121268	0.172	1.48	RZPDp9027J1015Q	B4GALT4
1024	0.0121512	0.172	0.7	RZPDp9028E2421Q	CHD8
1025	0.0121944	0.173	1.44	RZPDp9027M158Q	SORBS2
1026	0.0122193	0.173	1.48	RZPDp9027J1711Q	ZZZ3
1027	0.0122776	0.174	1.96	RZPDp9027E1119Q	TINF2
1028	0.0123124	0.174	1.43	RZPDp9027M119Q	CCNB1IP1
1029	0.0123133	0.174	1.37	RZPDp9027D0918Q	KDR
1030	0.0123921	0.175	1.45	RZPDp9027I219Q	B3GNT4
1031	0.0124238	0.175	1.42	RZPDp9027B0919Q	GRK6
1032	0.0124256	0.175	1.47	RZPDp9027F1418Q	NEK4
1033	0.0124395	0.175	1.44	RZPDp9027G0810Q	ARF4
1034	0.0124655	0.175	0.72	RZPDp9028J174Q	COL1A2
1035	0.012485	0.175	1.46	RZPDp9027H0816Q	TLE5
1036	0.0125084	0.175	1.65	RZPDp9027D1019Q	GABARAPL2
1037	0.0125167	0.175	1.45	RZPDp9027P1117Q	PSMD8
1038	0.0125184	0.175	1.59	RZPDp9027K1718Q	NDRG1
1039	0.0125235	0.175	1.42	RZPDp9027N0913Q	LIMCH1
1040	0.0125507	0.175	1.39	RZPDp9027I1010Q	LRFN5
1041	0.0125524	0.175	1.53	RZPDp9027O2019Q	ANKIB1
1042	0.0125678	0.175	1.48	RZPDp9027I2319Q	CORO1C
1043	0.0125883	0.175	1.52	RZPDp9027F1712Q	UBE2M
1044	0.0125978	0.175	1.43	RZPDp9027O169Q	B4GALT2
1045	0.0126823	0.176	1.35	RZPDp9027I119Q	NOTCH2
1046	0.0126839	0.176	1.45	RZPDp9027M148Q	FLOT1
1047	0.0127007	0.176	1.43	RZPDp9027F2115Q	ZNF136
1048	0.0127049	0.176	1.44	RZPDp9027K238Q	EFNB3
1049	0.0127276	0.176	1.47	RZPDp9027F089Q	UBC
1050	0.0127385	0.176	1.4	RZPDp9027M0115Q	AKR1C1
1051	0.0127637	0.176	1.4	RZPDp9027I0914Q	FNTB
1052	0.0127775	0.176	1.47	RZPDp9027M1120Q	MGRN1
1053	0.0127865	0.176	1.53	RZPDp9027B128Q	HGS
1054	0.0127891	0.176	1.53	RZPDp9027B1111Q	RPL18
1055	0.0128059	0.176	1.45	RZPDp9027O2018Q	PDCL3
1056	0.012814	0.176	1.42	RZPDp9027L0714Q	PAPSS1
1057	0.0128238	0.176	1.38	RZPDp9027G1716Q	CSNK1D
1058	0.0128381	0.176	1.49	RZPDp9027H1519Q	TTYH1
1059	0.0128428	0.176	1.49	RZPDp9027L0418Q	LAMB1
1060	0.0128832	0.176	1.52	RZPDp9027N1015Q	FBXL17
1061	0.0129057	0.176	1.47	RZPDp9027G1915Q	SYNCRIP
1062	0.0129114	0.176	1.35	RZPDp9027L1310Q	ABHD12
1063	0.012923	0.176	1.39	RZPDp9027F0417Q	DHX34
1064	0.0129231	0.176	1.47	RZPDp9027F0119Q	PLSCR1
1065	0.0129618	0.176	1.51	RZPDp9027J2310Q	TAF6
1066	0.0129695	0.176	1.56	RZPDp9027F0318Q	DHX15
1067	0.012973	0.176	1.4	RZPDp9027K239Q	RDH13
1068	0.0130266	0.176	1.43	RZPDp9027E1720Q	APBA3
1069	0.0130268	0.176	1.43	RZPDp9027J1318Q	DGKZ
1070	0.0130308	0.176	1.43	RZPDp9027N0315Q	RPS12
1071	0.0130321	0.176	1.42	RZPDp9027O128Q	ACOT7
1072	0.0130554	0.176	1.44	RZPDp9027J1915Q	MN1
1073	0.0130609	0.176	1.44	RZPDp9027K1913Q	IGF2BP2
1074	0.0130701	0.176	1.49	RZPDp9027B2318Q	SRI
1075	0.0130739	0.176	1.37	RZPDp9027N0612Q	ADH5
1076	0.0130743	0.176	1.46	RZPDp9027P0311Q	CYLD
1077	0.0130885	0.176	1.39	RZPDp9027N0919Q	CASP8AP2
1078	0.0130894	0.176	1.47	RZPDp9027K1910Q	PPP1CA
1079	0.0131148	0.176	1.42	RZPDp9027F1716Q	PLAUR
1080	0.0131351	0.176	1.38	RZPDp9027P1018Q	FANCL
1081	0.0131419	0.176	1.41	RZPDp9027A1110Q	NBEA
1082	0.0131614	0.176	1.58	RZPDp9027L2419Q	NTN4
1083	0.0131877	0.176	1.59	RZPDp9027L238Q	LSM14B
1084	0.0132078	0.176	1.45	RZPDp9027C2418Q	ICA1
1085	0.0132202	0.176	1.35	RZPDp9027E1813Q	ANP32A
1086	0.0132282	0.176	1.51	RZPDp9027G1717Q	DMPK
1087	0.0132508	0.176	1.38	RZPDp9027P0517Q	ZNF250
1088	0.0132872	0.177	1.53	RZPDp9027F1016Q	ZNF835
1089	0.0132959	0.177	1.49	RZPDp9027D1618Q	NRXN2
1090	0.0133078	0.177	1.74	RZPDp9027N2115Q	LTBP4
1091	0.01332	0.177	1.43	RZPDp9027K2016Q	PSMA1
1092	0.0133488	0.177	1.46	RZPDp9027F085Q	SAFB2
1093	0.0133595	0.177	1.47	RZPDp9027M2219Q	ENO2
1094	0.0133707	0.177	1.69	RZPDp9027F2119Q	RPL14
1095	0.0133743	0.177	0.68	RZPDp9028N0420Q	FAM193B
1096	0.0133973	0.177	1.45	RZPDp9027D2114Q	TMPO
1097	0.0134709	0.178	1.42	RZPDp9027G1617Q	MPDU1
1098	0.0135375	0.178	1.61	RZPDp9027J0417Q	PDE2A
1099	0.0135428	0.178	1.54	RZPDp9027H1416Q	PEX6
1100	0.0135437	0.178	1.52	RZPDp9027E0613Q	NOL11
1101	0.0135592	0.178	0.75	RZPDp9028E154Q	LTBP3
1102	0.0135855	0.178	0.74	RZPDp9028O0321Q	AKAP9
1103	0.0135881	0.178	0.73	RZPDp9028C094Q	CCN2
1104	0.0136266	0.179	1.52	RZPDp9027K0419Q	CLIC1
1105	0.0136484	0.179	1.39	RZPDp9027H2013Q	SEC13
1106	0.0136702	0.179	1.4	RZPDp9027D038Q	RRP7BP
1107	0.0136855	0.179	1.44	RZPDp9027M159Q	ATP5PD
1108	0.0136981	0.179	0.7	RZPDp9028G2320Q	SLC4A1AP
1109	0.0137159	0.179	1.46	RZPDp9027J209Q	ACAA1
1110	0.0137694	0.179	0.71	RZPDp9028G2020Q	KRBA1
1111	0.0137964	0.18	1.53	RZPDp9027J1818Q	NELFB
1112	0.0138425	0.18	1.38	RZPDp9027L1012Q	RANBP2
1113	0.0138548	0.18	1.49	RZPDp9027E0315Q	SOX4
1114	0.0138587	0.18	1.56	RZPDp9027E1017Q	PTPRF
1115	0.0138595	0.18	0.71	RZPDp9028F122Q	ADAMTS4
1116	0.0139124	0.18	1.5	RZPDp9027F186Q	CCDC28B
1117	0.0139149	0.18	1.37	RZPDp9027I1918Q	HSPBP1
1118	0.0139371	0.18	1.39	RZPDp9027N0616Q	NSG2
1119	0.0139844	0.181	1.47	RZPDp9027P0111Q	SMARCC2
1120	0.0140035	0.181	1.65	RZPDp9027A0218Q	APC2
1121	0.014062	0.181	1.42	RZPDp9027J1417Q	ILK
1122	0.0140756	0.181	1.49	RZPDp9027B1117Q	CPNE1
1123	0.0140841	0.181	1.34	RZPDp9027M2317Q	NUP133
1124	0.0141026	0.182	1.49	RZPDp9027O1013Q	CHCHD7
1125	0.0141641	0.182	1.4	RZPDp9027P128Q	DSTYK
1126	0.0141987	0.182	1.39	RZPDp9027K0918Q	TMEM248
1127	0.0141987	0.182	1.51	RZPDp9027C1112Q	NDEL1
1128	0.0142205	0.182	1.47	RZPDp9027H087Q	MVK
1129	0.0142211	0.182	1.46	RZPDp9027E1917Q	INPPL1
1130	0.0142604	0.182	1.33	RZPDp9027G0317Q	CLNS1A
1131	0.0143015	0.183	1.44	RZPDp9027C0912Q	TF
1132	0.0143247	0.183	1.45	RZPDp9027B0215Q	DLGAP4
1133	0.0143437	0.183	1.44	RZPDp9027O1113Q	SLC35E2B
1134	0.0143574	0.183	1.5	RZPDp9027K0619Q	RELA
1135	0.0143576	0.183	1.42	RZPDp9027M2418Q	RPS16
1136	0.014383	0.183	1.44	RZPDp9027F1518Q	BLMH
1137	0.0143976	0.183	1.4	RZPDp9027D0412Q	EIF4A2
1138	0.01441	0.183	0.71	RZPDp9028M0821Q	ATP2A3
1139	0.0144319	0.183	1.42	RZPDp9027J245Q	FBXO21
1140	0.0144569	0.183	0.75	RZPDp9028L174Q	NUMBL
1141	0.0144599	0.183	1.46	RZPDp9027D1014Q	CUTC
1142	0.0144786	0.183	1.55	RZPDp9027C1119Q	TTR
1143	0.0144974	0.183	0.72	RZPDp9028G2421Q	SNX27
1144	0.0145194	0.183	1.45	RZPDp9027H115Q	TCF25
1145	0.0145272	0.183	1.54	RZPDp9027D0119Q	GFUS
1146	0.0145351	0.183	1.44	RZPDp9027C0212Q	PTPRA
1147	0.014553	0.183	1.4	RZPDp9027I1916Q	SNX17
1148	0.0145717	0.183	0.74	RZPDp9028I084Q	ANKRD11
1149	0.014587	0.183	1.7	RZPDp9027M1417Q	LAPTM4A
1150	0.0145945	0.183	1.45	RZPDp9027J2118Q	TALDO1
1151	0.014596	0.183	1.49	RZPDp9027G1618Q	FEN1
1152	0.0145982	0.183	1.4	RZPDp9027P169Q	NRXN2
1153	0.0146082	0.183	1.54	RZPDp9027J0719Q	LUM
1154	0.0146251	0.183	1.57	RZPDp9027D2318Q	MAST2
1155	0.0146352	0.183	1.54	RZPDp9027H1811Q	SLA
1156	0.01464	0.183	0.69	RZPDp9028O0819Q	HNRNPDL
1157	0.0146443	0.183	0.72	RZPDp9028J1519Q	BIN3
1158	0.0146689	0.183	1.42	RZPDp9027L1212Q	XRCC5
1159	0.0146837	0.183	1.45	RZPDp9027D1110Q	CBS
1160	0.0146978	0.183	1.34	RZPDp9027M039Q	PDE4DIP
1161	0.0147055	0.183	1.37	RZPDp9027L1110Q	MYO18A
1162	0.0147075	0.183	1.44	RZPDp9027A017Q	RRP1
1163	0.0147311	0.183	1.43	RZPDp9027A1210Q	MLF2
1164	0.0147416	0.183	1.39	RZPDp9027G1711Q	PTPRM
1165	0.0147704	0.183	1.42	RZPDp9027H0716Q	TNC
1166	0.0147913	0.183	1.41	RZPDp9027O1616Q	DNAJC2
1167	0.0148075	0.183	1.46	RZPDp9027M1819Q	YIPF3
1168	0.0148205	0.183	0.74	RZPDp9027P071Q	MRPL27
1169	0.0148246	0.183	0.72	RZPDp9028I1320Q	TAGAP
1170	0.0148454	0.183	1.5	RZPDp9027N1016Q	GLUD2
1171	0.014879	0.183	1.41	RZPDp9027P0516Q	ETV5
1172	0.0149048	0.183	1.53	RZPDp9027L0419Q	KIF5A
1173	0.014912	0.183	1.39	RZPDp9027I0419Q	EIF4B
1174	0.0149144	0.183	0.72	RZPDp9028I054Q	PPP1R15B
1175	0.0149474	0.183	1.65	RZPDp9027N1412Q	ZNF672
1176	0.0149475	0.183	0.71	RZPDp9028O0420Q	PSTPIP1
1177	0.0149611	0.183	1.43	RZPDp9027E0810Q	IDH2
1178	0.0149626	0.183	1.43	RZPDp9027N1012Q	BMERB1
1179	0.0149942	0.183	1.48	RZPDp9027F048Q	CSTB
1180	0.0150057	0.183	1.41	RZPDp9027D2418Q	FAM181A
1181	0.0150533	0.183	1.44	RZPDp9027I1117Q	UBE2S
1182	0.0150563	0.183	1.45	RZPDp9027N125Q	CTC1
1183	0.0150749	0.183	0.72	RZPDp9027L111Q	JPT1
1184	0.0150845	0.183	1.4	RZPDp9027H0312Q	NDRG2
1185	0.0150873	0.183	1.37	RZPDp9027C1917Q	SELENOH
1186	0.0150878	0.183	1.46	RZPDp9027M2320Q	MARS1
1187	0.0150931	0.183	0.63	RZPDp9027G242Q	COPZ1
1188	0.0151155	0.183	1.35	RZPDp9027E1915Q	ZSCAN9
1189	0.0151261	0.183	1.51	RZPDp9027O1418Q	RPS10
1190	0.0151284	0.183	1.64	RZPDp9027B2116Q	CCDC86
1191	0.0151464	0.183	1.47	RZPDp9027I0319Q	TRIO
1192	0.0151796	0.183	1.54	RZPDp9027E0811Q	WDR13
1193	0.0151809	0.183	1.44	RZPDp9027L2216Q	SF3B3
1194	0.0152105	0.183	1.42	RZPDp9027P129Q	PMS2
1195	0.0152199	0.183	1.41	RZPDp9027P1619Q	TLE5
1196	0.0152243	0.183	0.74	RZPDp9028N134Q	LMO4
1197	0.0152562	0.184	1.46	RZPDp9027A2319Q	MICAL1
1198	0.0152734	0.184	1.55	RZPDp9027C1511Q	SRP14
1199	0.0153089	0.184	1.42	RZPDp9027F1315Q	EFTUD2
1200	0.0153221	0.184	1.35	RZPDp9027P1515Q	HNRNPLL
1201	0.015325	0.184	1.52	RZPDp9027K0819Q	AHSA1
1202	0.0153483	0.184	1.41	RZPDp9027M0114Q	NELL2
1203	0.0153571	0.184	1.39	RZPDp9027D029Q	TXNRD1
1204	0.0153668	0.184	0.72	RZPDp9028L1520Q	HNRNPK
1205	0.0153876	0.184	1.41	RZPDp9027L219Q	LRRC42
1206	0.0154368	0.184	1.37	RZPDp9027A1611Q	PRRT2
1207	0.0154622	0.184	1.39	RZPDp9027G1815Q	DOC2A
1208	0.0154665	0.184	1.47	RZPDp9027P2018Q	HOMER3
1209	0.0154917	0.184	1.57	RZPDp9027L0617Q	ACP1
1210	0.015492	0.184	1.57	RZPDp9027P2317Q	NUDCD3
1211	0.0155428	0.185	1.57	RZPDp9027F0618Q	PCBP4
1212	0.0155693	0.185	1.66	RZPDp9027O1219Q	KLC1
1213	0.0155871	0.185	1.39	RZPDp9027L1916Q	PJA1
1214	0.0156101	0.185	1.45	RZPDp9027P1015Q	ZNF700
1215	0.0156198	0.185	0.72	RZPDp9028C0720Q	YBX1
1216	0.015644	0.185	1.59	RZPDp9027M0118Q	EEF1A2
1217	0.0156813	0.185	0.74	RZPDp9028D094Q	RBM10
1218	0.0156858	0.185	1.38	RZPDp9027K068Q	GSTM3
1219	0.0157008	0.185	0.72	RZPDp9028H2319Q	MAP2K2
1220	0.0157041	0.185	1.37	RZPDp9027K229Q	NDUFS5
1221	0.0157129	0.185	1.39	RZPDp9027P1211Q	PLEKHB2
1222	0.0157555	0.186	1.42	RZPDp9027L108Q	KIFC3
1223	0.015794	0.186	1.4	RZPDp9027L019Q	RBM23
1224	0.0158023	0.186	1.58	RZPDp9027P1819Q	ALAS1
1225	0.0158072	0.186	0.72	RZPDp9028E2120Q	ZNF510
1226	0.0158179	0.186	1.47	RZPDp9027O0415Q	SMARCC2
1227	0.0158232	0.186	1.52	RZPDp9027G0213Q	PCMT1
1228	0.0158283	0.186	1.46	RZPDp9027D1210Q	PSMC1
1229	0.0158357	0.186	0.76	RZPDp9028E2021Q	LMNA
1230	0.0159127	0.186	1.51	RZPDp9027E0313Q	GNB2
1231	0.0159347	0.186	1.39	RZPDp9027F1715Q	RBM4
1232	0.015966	0.186	1.37	RZPDp9027I1318Q	DDX39B
1233	0.0159666	0.186	1.42	RZPDp9027H0212Q	CCZ1B
1234	0.0160111	0.187	0.72	RZPDp9028J2420Q	AUP1
1235	0.0160128	0.187	1.42	RZPDp9027P1017Q	DCBLD2
1236	0.0160709	0.187	1.44	RZPDp9027C166Q	HNRNPK
1237	0.0160875	0.187	1.47	RZPDp9027I1813Q	SULT1A1
1238	0.0161056	0.187	1.42	RZPDp9027E1916Q	ZNF513
1239	0.016139	0.187	1.49	RZPDp9027H0313Q	SMCHD1
1240	0.0161664	0.188	1.53	RZPDp9027M2017Q	DIPK1B
1241	0.0161908	0.188	0.73	RZPDp9027D073Q	RAB11B
1242	0.0162085	0.188	1.46	RZPDp9027L0317Q	PLCB3
1243	0.0162094	0.188	1.33	RZPDp9027H1518Q	FGB
1244	0.016236	0.188	0.74	RZPDp9028O0721Q	ASXL1
1245	0.0162415	0.188	0.69	RZPDp9028A0821Q	TBRG4
1246	0.0162598	0.188	1.4	RZPDp9027L1917Q	EIF2S2
1247	0.0162615	0.188	1.35	RZPDp9027E069Q	ILF3
1248	0.0163094	0.188	1.47	RZPDp9027E0211Q	SLTM
1249	0.0163198	0.188	1.52	RZPDp9027B0918Q	NVL
1250	0.0163208	0.188	1.46	RZPDp9027E1717Q	PPP1R26
1251	0.0163559	0.188	1.53	RZPDp9027I1720Q	UBE2V2
1252	0.0163575	0.188	1.42	RZPDp9027H1715Q	SEC63
1253	0.0163677	0.188	0.73	RZPDp9027C082Q	HINT1
1254	0.0164375	0.188	1.37	RZPDp9027M2416Q	ZNF513
1255	0.0164565	0.189	1.35	RZPDp9027O0516Q	DIRAS3
1256	0.0164892	0.189	1.51	RZPDp9027N2116Q	PPP2R3B
1257	0.0164983	0.189	0.71	RZPDp9028A0520Q	CLMN
1258	0.0165121	0.189	0.74	RZPDp9028I174Q	ZFAND5
1259	0.0165617	0.189	1.5	RZPDp9027C1219Q	ARHGEF25
1260	0.0165678	0.189	1.4	RZPDp9027M1516Q	KIAA1614
1261	0.016622	0.189	1.41	RZPDp9027A1618Q	AHCY
1262	0.0166396	0.189	1.4	RZPDp9027I235Q	SARS1
1263	0.0166531	0.189	0.69	RZPDp9028L1620Q	NPIPA2
1264	0.0166546	0.189	1.45	RZPDp9027C1719Q	PFKL
1265	0.0166551	0.189	0.69	RZPDp9028B0420Q	RNA28SN3
1266	0.0166601	0.189	1.48	RZPDp9027H1816Q	CCDC124
1267	0.0166729	0.189	1.35	RZPDp9027E1812Q	EIF3C
1268	0.0166789	0.189	1.63	RZPDp9027D1815Q	CELSR2
1269	0.0166987	0.189	1.67	RZPDp9027H0512Q	TMEM9
1270	0.0167083	0.189	1.43	RZPDp9027B1115Q	RPL10
1271	0.0167549	0.189	1.45	RZPDp9027M0220Q	TP53
1272	0.016788	0.19	1.38	RZPDp9027H2118Q	YIF1B
1273	0.016847	0.19	1.39	RZPDp9027P048Q	GTF2IRD1
1274	0.0168498	0.19	1.4	RZPDp9027M168Q	E4F1
1275	0.0168784	0.19	1.42	RZPDp9027C0511Q	DDIT4
1276	0.0168987	0.19	1.37	RZPDp9027P159Q	LARS2
1277	0.0169125	0.19	1.39	RZPDp9027O158Q	HPS6
1278	0.0169482	0.191	1.35	RZPDp9027K235Q	FBN3
1279	0.0169751	0.191	1.46	RZPDp9027B0116Q	PTPN5
1280	0.0169944	0.191	1.43	RZPDp9027M1117Q	PSMD10
1281	0.017014	0.191	1.39	RZPDp9027B1712Q	WDR3
1282	0.0170663	0.191	1.43	RZPDp9027F046Q	ACADVL
1283	0.0171099	0.192	1.54	RZPDp9027J0614Q	CLPTM1
1284	0.0171178	0.192	1.46	RZPDp9027E1914Q	UBXN7
1285	0.0171288	0.192	1.39	RZPDp9027F1815Q	PCID2
1286	0.01715	0.192	0.73	RZPDp9028G014Q	FTL
1287	0.017161	0.192	1.36	RZPDp9027D0815Q	MPP3
1288	0.0171672	0.192	1.45	RZPDp9027C0617Q	PFN1
1289	0.0171673	0.192	1.38	RZPDp9027J1715Q	NAGK
1290	0.0171785	0.192	1.36	RZPDp9027B0717Q	APOH
1291	0.0172558	0.192	0.69	RZPDp9028P0820Q	C9orf78
1292	0.0173142	0.193	1.4	RZPDp9027M2318Q	APOH
1293	0.0173266	0.193	1.37	RZPDp9027C0211Q	OAZ2
1294	0.0173632	0.193	1.35	RZPDp9027A0114Q	SYNGR2
1295	0.0174028	0.193	1.39	RZPDp9027E1518Q	NYNRIN
1296	0.0174787	0.194	1.37	RZPDp9027N2219Q	MYO18A
1297	0.0175056	0.194	1.36	RZPDp9027F198Q	RNF113A
1298	0.0175536	0.194	1.4	RZPDp9027O1918Q	ANAPC5
1299	0.0175837	0.195	0.73	RZPDp9027D062Q	HUWE1
1300	0.0176284	0.195	0.75	RZPDp9028F154Q	CYB5R3
1301	0.017645	0.195	1.38	RZPDp9027M1215Q	KHDRBS1
1302	0.0176452	0.195	1.51	RZPDp9027M1217Q	MSTO1
1303	0.0176905	0.195	1.38	RZPDp9027G216Q	ZNF799
1304	0.0176972	0.195	1.36	RZPDp9027I0917Q	HTATSF1
1305	0.0177616	0.196	1.48	RZPDp9027B1610Q	SDHAP1
1306	0.0178016	0.196	1.37	RZPDp9027J0317Q	UQCRC1
1307	0.017812	0.196	1.51	RZPDp9027J2114Q	GGA2
1308	0.0178258	0.196	1.43	RZPDp9028F2214Q	EML2
1309	0.0178341	0.196	1.39	RZPDp9027J0712Q	DNAJC7
1310	0.0178449	0.196	1.39	RZPDp9027G1914Q	HNRNPM
1311	0.0178516	0.196	1.4	RZPDp9027C1016Q	MAP6
1312	0.0178647	0.196	1.61	RZPDp9027K236Q	FGFR3
1313	0.01798	0.197	1.32	RZPDp9027J1017Q	GPN1
1314	0.0179941	0.197	0.75	RZPDp9028M0421Q	DNAJB2
1315	0.0180257	0.197	1.43	RZPDp9027I2411Q	NSMF
1316	0.0180377	0.197	0.72	RZPDp9028I1319Q	PPP1R12A
1317	0.0180425	0.197	1.43	RZPDp9027M0915Q	FNTA
1318	0.0180944	0.197	1.51	RZPDp9027M1013Q	WDR73
1319	0.0181083	0.197	1.34	RZPDp9027A1017Q	CYB5R1
1320	0.0181102	0.197	0.72	RZPDp9028K1519Q	NECAP2
1321	0.0181281	0.197	1.36	RZPDp9027K1315Q	CCT8
1322	0.0181587	0.197	1.39	RZPDp9027E2212Q	VPS51
1323	0.0181679	0.197	0.73	RZPDp9028J2020Q	BAG6
1324	0.0181717	0.197	1.43	RZPDp9027M0117Q	CTNND2
1325	0.0181761	0.197	1.43	RZPDp9027I0219Q	MCRS1
1326	0.0181815	0.197	1.5	RZPDp9027A1211Q	SUGP2
1327	0.0181909	0.197	1.43	RZPDp9027I0215Q	PRDX1
1328	0.0182093	0.197	1.41	RZPDp9027G1213Q	HNRNPR
1329	0.0182124	0.197	1.51	RZPDp9027M207Q	HSP90AA1
1330	0.0182258	0.197	1.38	RZPDp9027O1315Q	STAG2
1331	0.0182278	0.197	1.42	RZPDp9027J0615Q	MRPL38
1332	0.0182462	0.197	1.4	RZPDp9027F099Q	FDPS
1333	0.0182636	0.197	1.51	RZPDp9027A1114Q	RPSA
1334	0.0182753	0.197	1.51	RZPDp9027H0417Q	FLII
1335	0.018278	0.197	1.38	RZPDp9027P1614Q	EPN1
1336	0.0183253	0.197	1.54	RZPDp9027D1119Q	MTMR4
1337	0.0183428	0.197	1.46	RZPDp9027L2013Q	GPX3
1338	0.0183787	0.197	1.39	RZPDp9027D1917Q	FSTL1
1339	0.0183841	0.197	0.75	RZPDp9028A234Q	NKX2-1
1340	0.0184141	0.197	1.43	RZPDp9027L0916Q	USP11
1341	0.0184437	0.197	0.74	RZPDp9028P0520Q	VIM
1342	0.0184483	0.197	1.35	RZPDp9027F2110Q	HSPB1
1343	0.0184557	0.197	1.42	RZPDp9027O0315Q	CHD3
1344	0.0184607	0.197	1.37	RZPDp9027E039Q	FGFR3
1345	0.0185044	0.198	1.47	RZPDp9027O015Q	HNRNPU
1346	0.0185456	0.198	1.38	RZPDp9027B2317Q	BRF1
1347	0.0185817	0.198	1.51	RZPDp9027F1717Q	RND1
1348	0.0186112	0.198	1.48	RZPDp9027L1919Q	RPS27A
1349	0.0186421	0.198	1.44	RZPDp9027H0314Q	DMAP1
1350	0.0186577	0.198	1.39	RZPDp9027D2117Q	GPI
1351	0.0186683	0.198	1.33	RZPDp9027C1416Q	NCAPD3
1352	0.0186833	0.198	1.44	RZPDp9027A1213Q	FBXL5
1353	0.018694	0.198	1.38	RZPDp9027O1414Q	EDC3
1354	0.0187026	0.198	1.47	RZPDp9027H1516Q	FGFR3
1355	0.018724	0.198	1.38	RZPDp9027D2417Q	SPEN
1356	0.0187287	0.198	1.34	RZPDp9027M169Q	SPTAN1
1357	0.0187456	0.198	1.38	RZPDp9027K189Q	AAMP
1358	0.018746	0.198	1.37	RZPDp9027L0816Q	NDUFS3
1359	0.018757	0.198	1.44	RZPDp9027A1818Q	CSRNP2
1360	0.018799	0.199	1.37	RZPDp9027D027Q	COPE
1361	0.018819	0.199	1.41	RZPDp9027L1814Q	YTHDF2
1362	0.0188419	0.199	1.33	RZPDp9027O1513Q	EXOSC8
1363	0.018851	0.199	1.4	RZPDp9027F1814Q	UQCRC1
1364	0.0188827	0.199	1.41	RZPDp9027J1716Q	RNF130
1365	0.018905	0.199	1.43	RZPDp9027C0216Q	MED19
1366	0.0189552	0.199	0.74	RZPDp9028B234Q	BCL9L
1367	0.0189908	0.2	1.53	RZPDp9027H0219Q	ZNF638
1368	0.019026	0.2	0.72	RZPDp9028M0521Q	LOC728392
1369	0.0190279	0.2	1.38	RZPDp9027K0316Q	KLHDC3
1370	0.0190526	0.2	0.74	RZPDp9028J1420Q	HSP90AA1
1371	0.0190655	0.2	1.42	RZPDp9027B0917Q	NDRG2
1372	0.0191054	0.2	1.41	RZPDp9027K0318Q	GNAS
1373	0.0191334	0.2	1.37	RZPDp9027A2018Q	SIMC1
1374	0.0191402	0.2	1.4	RZPDp9027A138Q	SCUBE1
1375	0.0191802	0.2	1.44	RZPDp9027A1415Q	PRSS53
1376	0.0191841	0.2	1.41	RZPDp9027O126Q	CROCC
1377	0.0191857	0.2	1.43	RZPDp9027D2215Q	MCM7
1378	0.0191896	0.2	1.34	RZPDp9027J1317Q	TMEM132A
1379	0.0191947	0.2	0.71	RZPDp9028D0719Q	ARHGAP45
1380	0.0192271	0.2	1.38	RZPDp9027K245Q	KIF2C
1381	0.0192296	0.2	1.51	RZPDp9027B175Q	CPLX1
1382	0.0192876	0.2	1.33	RZPDp9027K1817Q	C1orf174
1383	0.0192907	0.2	1.56	RZPDp9027J1917Q	HUWE1
1384	0.0193045	0.2	1.37	RZPDp9027K1715Q	RAPGEF1
1385	0.0193084	0.2	1.45	RZPDp9027C1319Q	ZNF784
1386	0.019369	0.201	1.39	RZPDp9027K205Q	CIZ1
1387	0.0193763	0.201	1.44	RZPDp9027D0618Q	HABP4
1388	0.0193885	0.201	1.38	RZPDp9027F1912Q	CCT6A
1389	0.019414	0.201	1.38	RZPDp9027O0912Q	TFPI2
1390	0.019418	0.201	0.64	RZPDp9028B0321Q	TXNDC11
1391	0.019438	0.201	1.4	RZPDp9027I0910Q	RTN1
1392	0.0194454	0.201	1.43	RZPDp9027P066Q	NR2E1
1393	0.0194563	0.201	1.38	RZPDp9027L0911Q	MDH1
1394	0.019477	0.201	1.38	RZPDp9027F1217Q	PITPNA
1395	0.019497	0.201	1.42	RZPDp9027F1710Q	PMPCB
1396	0.0194979	0.201	1.43	RZPDp9027O0614Q	ARF1
1397	0.0195005	0.201	1.35	RZPDp9027L1215Q	SLC22A17
1398	0.0195287	0.201	0.73	RZPDp9028I073Q	CHPF
1399	0.0195341	0.201	1.36	RZPDp9027N0116Q	PAICS
1400	0.0195536	0.201	1.42	RZPDp9027G0313Q	GNAS
1401	0.0195727	0.201	1.43	RZPDp9027G0419Q	GART
1402	0.0196082	0.201	1.39	RZPDp9027H1710Q	EMG1
1403	0.0196722	0.202	0.74	RZPDp9028J2418Q	RASGRP2
1404	0.0196967	0.202	1.34	RZPDp9027L129Q	CCNL2
1405	0.0196979	0.202	1.37	RZPDp9027P0710Q	NT5C3B
1406	0.0197603	0.202	1.4	RZPDp9027O197Q	SEL1L3
1407	0.0197782	0.202	0.74	RZPDp9027G241Q	PTPRA
1408	0.0198503	0.203	0.73	RZPDp9028D224Q	MCM5
1409	0.0198833	0.203	1.38	RZPDp9027K1010Q	VPS28
1410	0.0199166	0.203	1.39	RZPDp9027H198Q	YARS1
1411	0.0199168	0.203	1.38	RZPDp9027M0217Q	GPSM1
1412	0.0199169	0.203	1.37	RZPDp9027P039Q	CDC25A
1413	0.0199307	0.203	0.72	RZPDp9027A052Q	BCAN
1414	0.019941	0.203	1.44	RZPDp9027H178Q	SCAND1
1415	0.0199539	0.203	1.46	RZPDp9027A1012Q	CTSB
1416	0.0200016	0.203	1.37	RZPDp9027A0919Q	TUBB3
1417	0.0200262	0.203	1.41	RZPDp9027K1215Q	HGFAC
1418	0.0200591	0.203	1.61	RZPDp9027N1518Q	ZFP69
1419	0.0201362	0.204	1.37	RZPDp9027H176Q	HSD17B10
1420	0.0201494	0.204	1.39	RZPDp9027L1715Q	CFL1
1421	0.0201556	0.204	0.76	RZPDp9028A0421Q	BIRC2
1422	0.0201866	0.204	1.45	RZPDp9027J1713Q	CHKB
1423	0.0202606	0.205	1.33	RZPDp9027D1617Q	UFC1
1424	0.020264	0.205	1.41	RZPDp9027D159Q	RND1
1425	0.0202967	0.205	1.37	RZPDp9027L225Q	RBM4
1426	0.0203025	0.205	1.37	RZPDp9027B1616Q	MNS1
1427	0.0203101	0.205	1.35	RZPDp9027D0310Q	MIB2
1428	0.0203463	0.205	1.44	RZPDp9027C028Q	RBM26
1429	0.0203832	0.205	0.76	RZPDp9028L084Q	SPP1
1430	0.020402	0.205	1.6	RZPDp9027P2318Q	MATR3
1431	0.0204292	0.205	1.42	RZPDp9027G0515Q	ACIN1
1432	0.0204351	0.205	1.39	RZPDp9027M1918Q	RHOT1
1433	0.0204469	0.205	1.41	RZPDp9027I1914Q	PDXP
1434	0.020514	0.206	0.69	RZPDp9028N0419Q	STX16
1435	0.0205331	0.206	1.43	RZPDp9027J0413Q	NUMA1
1436	0.0205438	0.206	0.75	RZPDp9028K1421Q	NARS1
1437	0.0205709	0.206	1.36	RZPDp9027K1216Q	TUBG1
1438	0.0205816	0.206	1.43	RZPDp9027L0115Q	VIM
1439	0.0205875	0.206	0.75	RZPDp9028H014Q	UBN1
1440	0.0206446	0.206	1.42	RZPDp9027F2219Q	SMG5
1441	0.0206521	0.206	1.7	RZPDp9027I2120Q	ITGA7
1442	0.0206984	0.206	1.46	RZPDp9027D1819Q	GGPS1
1443	0.020714	0.206	0.7	RZPDp9028O0419Q	ANKHD1
1444	0.0207801	0.206	1.66	RZPDp9027K2019Q	CSRP2
1445	0.0207912	0.206	0.73	RZPDp9028E2321Q	RAN
1446	0.0208017	0.206	0.72	RZPDp9028L1519Q	ARHGEF18
1447	0.0208033	0.206	1.55	RZPDp9027C109Q	CCDC28B
1448	0.0208073	0.206	1.44	RZPDp9027H0216Q	VAMP2
1449	0.0208167	0.206	1.35	RZPDp9027D0118Q	C19orf25
1450	0.0208562	0.207	1.41	RZPDp9027A0118Q	DYNC1I2
1451	0.0208853	0.207	1.37	RZPDp9027G0216Q	SEZ6
1452	0.0208997	0.207	1.39	RZPDp9027E0217Q	SNX25
1453	0.0209591	0.207	1.49	RZPDp9027J0515Q	LRWD1
1454	0.0209718	0.207	0.72	RZPDp9028A233Q	ACTA2
1455	0.0209732	0.207	1.36	RZPDp9027B0818Q	PPP1R21
1456	0.0209934	0.207	1.4	RZPDp9027N194Q	GLRX3
1457	0.0210008	0.207	1.37	RZPDp9027M016Q	CSNK2B
1458	0.0210163	0.207	0.72	RZPDp9028M0619Q	H2AC20
1459	0.0210434	0.207	1.37	RZPDp9027K2214Q	PAFAH1B3
1460	0.021045	0.207	0.74	RZPDp9028C1221Q	CTBP1
1461	0.0210596	0.207	0.67	RZPDp9027L161Q	RCOR2
1462	0.021072	0.207	1.43	RZPDp9027D167Q	ILF3
1463	0.0210846	0.207	1.47	RZPDp9027D0211Q	ACTR10
1464	0.0211397	0.207	1.4	RZPDp9027E1418Q	TSPY26P
1465	0.0211494	0.207	1.39	RZPDp9027J247Q	GSTP1
1466	0.0211583	0.207	1.38	RZPDp9027B1012Q	CIAPIN1
1467	0.0211816	0.207	0.72	RZPDp9028K1619Q	NACA
1468	0.0212464	0.207	0.73	RZPDp9028J1419Q	BCKDHA
1469	0.0212668	0.207	1.36	RZPDp9027F2218Q	CD320
1470	0.021308	0.207	1.34	RZPDp9027J107Q	PLEKHO1
1471	0.0213158	0.207	1.41	RZPDp9027A1917Q	WASF1
1472	0.0213305	0.207	1.39	RZPDp9027E059Q	TRIO
1473	0.021334	0.207	0.73	RZPDp9027M071Q	AMPD2
1474	0.0213466	0.207	1.36	RZPDp9027H0515Q	SLC16A8
1475	0.0213469	0.207	1.56	RZPDp9027B2217Q	EIF3I
1476	0.0213604	0.207	1.39	RZPDp9027M0620Q	HNRNPA2B1
1477	0.0213703	0.207	0.7	RZPDp9028K1219Q	KIF2A
1478	0.0213713	0.207	0.73	RZPDp9028K1620Q	BZW1
1479	0.0213715	0.207	1.36	RZPDp9027N2014Q	MRPS23
1480	0.0213843	0.207	1.36	RZPDp9027K119Q	TUBA1A
1481	0.0213858	0.207	1.45	RZPDp9027F0716Q	CLSTN1
1482	0.0214024	0.207	1.36	RZPDp9027K227Q	LCMT1
1483	0.0214419	0.207	1.45	RZPDp9027F1617Q	HNRNPDL
1484	0.0214422	0.207	1.38	RZPDp9027I0417Q	SNX7
1485	0.021489	0.207	0.75	RZPDp9028H2119Q	PFN1
1486	0.0215021	0.207	1.41	RZPDp9027E0314Q	KIAA0930
1487	0.0215201	0.207	0.68	RZPDp9028J1219Q	LCK
1488	0.0215364	0.207	1.54	RZPDp9027F0215Q	HIP1R
1489	0.0215379	0.207	1.43	RZPDp9027J235Q	HNRNPH1
1490	0.0215819	0.207	1.34	RZPDp9027P1618Q	CRABP1
1491	0.0216076	0.207	1.38	RZPDp9027C0320Q	EEF1A2
1492	0.0216096	0.207	1.57	RZPDp9027P0117Q	SRP68
1493	0.0216286	0.207	0.71	RZPDp9028J1619Q	RPL15
1494	0.0216492	0.207	0.75	RZPDp9028A0521Q	GOLGA7
1495	0.0216533	0.207	1.36	RZPDp9027I2216Q	UBC
1496	0.0216687	0.207	1.44	RZPDp9027G048Q	MORF4L2
1497	0.0216747	0.207	0.76	RZPDp9028F055Q	IRF2BP1
1498	0.021693	0.207	1.39	RZPDp9027P1311Q	PRRT2
1499	0.0217012	0.207	1.43	RZPDp9027H0213Q	TIMM44
1500	0.0217246	0.208	0.71	RZPDp9028I1519Q	HUWE1
1501	0.0217695	0.208	0.69	RZPDp9028M0820Q	CHD2
1502	0.021776	0.208	0.76	RZPDp9028I1321Q	RPS2
1503	0.021782	0.208	0.77	RZPDp9028I074Q	MMP14
1504	0.0218013	0.208	1.41	RZPDp9027C0315Q	TMEM199
1505	0.0218035	0.208	0.71	RZPDp9028A1320Q	MORC2
1506	0.0218679	0.208	1.53	RZPDp9027H1517Q	CPNE2
1507	0.0218777	0.208	1.37	RZPDp9027A1215Q	AK5
1508	0.0218876	0.208	1.37	RZPDp9027J0415Q	UCKL1
1509	0.0218889	0.208	0.74	RZPDp9028M1520Q	NCOA4
1510	0.0219158	0.208	1.43	RZPDp9027I2111Q	NCBP2
1511	0.0219283	0.208	0.72	RZPDp9028E2319Q	MFHAS1
1512	0.021946	0.208	0.73	RZPDp9028M0519Q	ANAPC5
1513	0.0219664	0.208	1.43	RZPDp9027E1519Q	RARG
1514	0.0219848	0.208	0.74	RZPDp9028M104Q	YDJC
1515	0.022076	0.209	1.42	RZPDp9027J236Q	HLA-A
1516	0.0220938	0.209	1.39	RZPDp9027E2015Q	GFUS
1517	0.0221033	0.209	1.48	RZPDp9027F0311Q	POLR1C
1518	0.0221323	0.209	0.73	RZPDp9028F2219Q	ARHGAP9
1519	0.0223206	0.211	1.43	RZPDp9027E0214Q	SRXN1
1520	0.0223319	0.211	1.4	RZPDp9027E0117Q	CALR
1521	0.0223493	0.211	1.44	RZPDp9027O1818Q	PDIA4
1522	0.0224278	0.211	1.5	RZPDp9027F0317Q	SPATS2
1523	0.0224422	0.211	1.37	RZPDp9027E2013Q	TPT1
1524	0.0224762	0.211	1.56	RZPDp9027E0711Q	ZNF436
1525	0.0225297	0.212	1.39	RZPDp9027F0214Q	PDZD4
1526	0.0225627	0.212	0.75	RZPDp9028C233Q	FOXL1
1527	0.0225739	0.212	0.69	RZPDp9027H241Q	SPART
1528	0.0226189	0.212	1.54	RZPDp9027A1919Q	DDX39B
1529	0.0226192	0.212	1.54	RZPDp9027I0911Q	INSM2
1530	0.0226529	0.212	1.37	RZPDp9027K2319Q	ESS2
1531	0.0226617	0.212	1.46	RZPDp9027O1419Q	RPS3
1532	0.0226632	0.212	1.52	RZPDp9027N1917Q	ATP6V1B2
1533	0.0227045	0.212	1.41	RZPDp9027C129Q	EAPP
1534	0.0227168	0.212	1.37	RZPDp9027O0213Q	POR
1535	0.0227343	0.212	1.36	RZPDp9027I1518Q	ZNF232
1536	0.022737	0.212	1.44	RZPDp9027C0914Q	ADAMTS7
1537	0.022788	0.212	1.47	RZPDp9027N2114Q	GSN
1538	0.0227974	0.212	0.62	RZPDp9028K1520Q	FRMD8
1539	0.0228154	0.212	1.39	RZPDp9027M0417Q	WDR6
1540	0.022825	0.212	1.37	RZPDp9027B2016Q	GLYCTK
1541	0.0228811	0.213	0.74	RZPDp9028G2219Q	ADGRE5
1542	0.0229182	0.213	0.69	RZPDp9028F123Q	THSD1
1543	0.0229411	0.213	1.53	RZPDp9027H129Q	RPS7
1544	0.0229414	0.213	1.37	RZPDp9027I1015Q	PELP1
1545	0.022977	0.213	1.4	RZPDp9027K237Q	XAB2
1546	0.0229963	0.213	0.68	RZPDp9028C0419Q	ZAP70
1547	0.0230623	0.214	1.36	RZPDp9027E1816Q	EDF1
1548	0.0230696	0.214	1.34	RZPDp9027B0510Q	XRCC6
1549	0.0231253	0.214	1.44	RZPDp9027F047Q	LRP2BP
1550	0.0231303	0.214	1.58	RZPDp9027N1019Q	ACO1
1551	0.0231803	0.214	1.34	RZPDp9027P138Q	MC1R
1552	0.02321	0.214	1.53	RZPDp9027D0410Q	MYOZ3
1553	0.0232215	0.214	0.75	RZPDp9028O0621Q	PPP1R15A
1554	0.0232341	0.214	0.73	RZPDp9027N081Q	RDH13
1555	0.0232758	0.214	1.36	RZPDp9027F1117Q	RPS6KA2
1556	0.0233211	0.215	1.36	RZPDp9027D227Q	POMP
1557	0.0233632	0.215	1.33	RZPDp9027A2317Q	LRRC4B
1558	0.0234026	0.215	1.31	RZPDp9027H1915Q	COL11A1
1559	0.0234081	0.215	1.34	RZPDp9027G1813Q	RMI1
1560	0.0234591	0.215	1.33	RZPDp9027H1616Q	PKD1
1561	0.0234828	0.215	1.44	RZPDp9027J0717Q	GNB1
1562	0.0235018	0.215	1.36	RZPDp9027L236Q	RPL9
1563	0.0235073	0.215	1.4	RZPDp9027H069Q	LRIG1
1564	0.0235755	0.216	0.72	RZPDp9028G2018Q	KMT2A
1565	0.0235882	0.216	1.33	RZPDp9027F0310Q	THOC3
1566	0.0236318	0.216	1.36	RZPDp9027K228Q	POU3F2
1567	0.0236333	0.216	1.4	RZPDp9027B2214Q	SLC1A5
1568	0.0236518	0.216	1.44	RZPDp9027M1211Q	RBM22
1569	0.0236706	0.216	1.39	RZPDp9027O1411Q	EEF1A1
1570	0.0236759	0.216	1.32	RZPDp9027N1819Q	MBD3
1571	0.0236788	0.216	1.46	RZPDp9027D139Q	PPM1F
1572	0.023697	0.216	0.73	RZPDp9028L054Q	NKTR
1573	0.0237011	0.216	1.58	RZPDp9027A0112Q	ACTG1
1574	0.023729	0.216	1.32	RZPDp9027D0214Q	ELP5
1575	0.0237692	0.216	1.36	RZPDp9027N169Q	SNRNP25
1576	0.0237839	0.216	1.42	RZPDp9027F0619Q	PMM1
1577	0.0237919	0.216	0.74	RZPDp9028C0620Q	TCF7
1578	0.0237952	0.216	1.44	RZPDp9027K0417Q	ALDH5A1
1579	0.0238063	0.216	1.48	RZPDp9027D1015Q	SRRM2
1580	0.0238286	0.216	1.4	RZPDp9027N0215Q	RPS2
1581	0.0238458	0.216	1.34	RZPDp9027O0211Q	RTF2
1582	0.0238601	0.216	1.32	RZPDp9027L2417Q	AGAP6
1583	0.0238946	0.216	1.54	RZPDp9027L0917Q	NEFM
1584	0.0239136	0.216	0.73	RZPDp9028N1220Q	ZNF384
1585	0.0239211	0.216	1.51	RZPDp9027O1719Q	H19
1586	0.0239392	0.216	1.37	RZPDp9027E0115Q	SSR2
1587	0.0239569	0.216	1.39	RZPDp9027C0313Q	MCM2
1588	0.0239585	0.216	1.43	RZPDp9027C0120Q	PKD5
1589	0.0240179	0.216	0.73	RZPDp9028M0620Q	APEX1
1590	0.0240384	0.216	1.46	RZPDp9027C0517Q	RPS2
1591	0.0240471	0.216	1.39	RZPDp9027M019Q	ZNRF1
1592	0.0240473	0.216	1.38	RZPDp9027E1715Q	DLG5
1593	0.0240654	0.216	1.4	RZPDp9027A0120Q	SIVA1
1594	0.0240821	0.216	1.42	RZPDp9027N1616Q	RBM10
1595	0.0241124	0.216	1.42	RZPDp9027C156Q	FARP1
1596	0.0241408	0.216	1.36	RZPDp9027I1812Q	EXT2
1597	0.0241479	0.216	1.34	RZPDp9027I0416Q	PEBP1
1598	0.0241971	0.216	1.37	RZPDp9027I1416Q	TPRN
1599	0.0242109	0.216	1.35	RZPDp9027D169Q	LPL
1600	0.0242219	0.216	1.34	RZPDp9027F1810Q	POLH
1601	0.0242264	0.216	1.33	RZPDp9027C1117Q	PSMC1
1602	0.024234	0.216	1.45	RZPDp9027H078Q	CTNND2
1603	0.0242431	0.216	1.35	RZPDp9027I1415Q	STK25
1604	0.0242703	0.216	1.38	RZPDp9027G1116Q	DBI
1605	0.0243056	0.217	1.37	RZPDp9027K2015Q	RPS7
1606	0.0243318	0.217	1.38	RZPDp9027J198Q	KCMF1
1607	0.0243367	0.217	1.52	RZPDp9027G0319Q	TAX1BP3
1608	0.0243553	0.217	1.35	RZPDp9027A2118Q	PRPF6
1609	0.0243666	0.217	1.41	RZPDp9027H2215Q	GPI
1610	0.0243812	0.217	1.4	RZPDp9027C1120Q	CHST10
1611	0.024386	0.217	1.34	RZPDp9027J0714Q	NTHL1
1612	0.0244278	0.217	1.41	RZPDp9027E0316Q	ACTL6B
1613	0.0244565	0.217	1.29	RZPDp9027C2417Q	SRPK2
1614	0.0244734	0.217	1.45	RZPDp9027F039Q	TBC1D1
1615	0.0244874	0.217	1.36	RZPDp9027B1517Q	NDN
1616	0.0244894	0.217	0.72	RZPDp9028G053Q	GRAMD1A
1617	0.0244967	0.217	1.47	RZPDp9027P1013Q	PSMD10
1618	0.0245463	0.217	1.46	RZPDp9027K0717Q	ADGRV1
1619	0.0245468	0.217	1.35	RZPDp9027C0316Q	MAP3K4
1620	0.0245497	0.217	1.46	RZPDp9027I2115Q	CNTNAP5
1621	0.0245549	0.217	1.36	RZPDp9027H218Q	ZNF334
1622	0.024569	0.217	0.76	RZPDp9028O233Q	AHNAK
1623	0.0246314	0.217	1.34	RZPDp9027L106Q	HNRNPR
1624	0.0246496	0.217	0.75	RZPDp9028I1421Q	PHLPP1
1625	0.0246694	0.217	1.38	RZPDp9027E179Q	ANKMY2
1626	0.0246783	0.217	1.3	RZPDp9027K1113Q	RBM5
1627	0.0247571	0.218	1.36	RZPDp9027E1517Q	GSR
1628	0.024772	0.218	1.5	RZPDp9027N2017Q	ZNHIT1
1629	0.0247883	0.218	1.38	RZPDp9027G089Q	ZFAND5
1630	0.0248086	0.218	1.34	RZPDp9027C2413Q	SAE1
1631	0.0248259	0.218	1.39	RZPDp9027I067Q	NEUROD2
1632	0.0248589	0.218	0.74	RZPDp9028I1219Q	RPL19
1633	0.0248607	0.218	1.32	RZPDp9027D1314Q	KBTBD11
1634	0.0248687	0.218	1.34	RZPDp9027N0916Q	IGSF8
1635	0.0249152	0.218	0.74	RZPDp9028L1419Q	FAU
1636	0.0249939	0.218	1.62	RZPDp9027M1517Q	EFNA3
1637	0.0249973	0.218	1.34	RZPDp9027I1917Q	FUBP1
1638	0.0249973	0.218	0.77	RZPDp9028K084Q	PLCB3
1639	0.0249983	0.218	1.35	RZPDp9027O1018Q	MYCBP2
1640	0.0250531	0.218	0.75	RZPDp9028N1620Q	XBP1
1641	0.0250542	0.218	1.45	RZPDp9027K0315Q	GAMT
1642	0.0251306	0.218	1.38	RZPDp9027D1610Q	MARCHF2
1643	0.0251335	0.218	1.36	RZPDp9027L189Q	ST13
1644	0.0251687	0.219	1.41	RZPDp9027L1214Q	AKR7A2
1645	0.0251838	0.219	1.38	RZPDp9027K0817Q	SLC35E2B
1646	0.0252142	0.219	1.34	RZPDp9027L1213Q	STK40
1647	0.0252203	0.219	1.36	RZPDp9027H088Q	OS9
1648	0.0252591	0.219	1.51	RZPDp9027L1812Q	PANK4
1649	0.0252597	0.219	1.42	RZPDp9027B1218Q	ADD2
1650	0.0252741	0.219	1.36	RZPDp9027E2216Q	ADAP2
1651	0.0253042	0.219	1.41	RZPDp9027O146Q	TRIM46
1652	0.025306	0.219	1.5	RZPDp9027P2217Q	PRDM8
1653	0.0253185	0.219	1.34	RZPDp9027H1914Q	PPP1CA
1654	0.025346	0.219	1.33	RZPDp9027C2218Q	SARS2
1655	0.0253544	0.219	0.72	RZPDp9028E2220Q	ITGAL
1656	0.0254133	0.219	1.36	RZPDp9027E216Q	NRBP2
1657	0.0254475	0.219	1.37	RZPDp9027B028Q	PASK
1658	0.0254779	0.219	1.35	RZPDp9027H0610Q	FAHD2B
1659	0.0254787	0.219	1.37	RZPDp9027E076Q	EFS
1660	0.0254855	0.219	0.73	RZPDp9027N071Q	TUBA1C
1661	0.0255213	0.219	0.76	RZPDp9028B244Q	ZNF292
1662	0.0255333	0.219	1.37	RZPDp9027K0518Q	PEF1
1663	0.0255471	0.219	0.68	RZPDp9028I076Q	DLG5
1664	0.0255554	0.219	1.35	RZPDp9027C0416Q	FASN
1665	0.0255657	0.219	0.76	RZPDp9028F2220Q	ZNF598
1666	0.0255712	0.219	1.42	RZPDp9027N2418Q	LYPLA2
1667	0.0255878	0.219	1.33	RZPDp9027C1318Q	NONO
1668	0.0256739	0.22	0.75	RZPDp9028D0620Q	RASGRP2
1669	0.0256796	0.22	1.39	RZPDp9027P0116Q	SNRNP40
1670	0.0256815	0.22	1.36	RZPDp9027D2319Q	C9orf78
1671	0.0257023	0.22	1.44	RZPDp9027O1117Q	PDHA1
1672	0.025703	0.22	1.4	RZPDp9027F0314Q	STK38
1673	0.025712	0.22	1.33	RZPDp9027O055Q	NME2
1674	0.0258232	0.22	1.39	RZPDp9027L1817Q	SLC25A29
1675	0.025829	0.22	1.4	RZPDp9027E0317Q	CHD2
1676	0.0258325	0.22	0.75	RZPDp9028A0420Q	SRSF3
1677	0.0258452	0.22	1.34	RZPDp9027M129Q	FTH1
1678	0.0258576	0.22	1.36	RZPDp9027O0216Q	SCRIB
1679	0.0258659	0.22	1.31	RZPDp9027O0312Q	TAB1
1680	0.0258882	0.22	1.43	RZPDp9027F0216Q	ARFGAP1
1681	0.0259122	0.22	1.34	RZPDp9027L1111Q	FAM204A
1682	0.0259214	0.22	1.45	RZPDp9027H0317Q	PTPN4
1683	0.0259357	0.22	1.58	RZPDp9027C1512Q	GPSM1
1684	0.0259462	0.22	1.46	RZPDp9027D1112Q	WASHC1
1685	0.0259468	0.22	0.74	RZPDp9027C081Q	RCC1
1686	0.025966	0.22	1.37	RZPDp9027J0916Q	U2AF1
1687	0.025969	0.22	0.75	RZPDp9028H144Q	HSPG2
1688	0.0259837	0.22	1.46	RZPDp9027N1411Q	EEF1D
1689	0.0260119	0.22	1.52	RZPDp9027L1718Q	FSCN1
1690	0.0260409	0.22	1.41	RZPDp9027M0415Q	TRAP1
1691	0.0260914	0.22	1.41	RZPDp9027K138Q	ABHD17C
1692	0.0261571	0.221	1.4	RZPDp9027M139Q	AKIRIN2
1693	0.0261573	0.221	1.35	RZPDp9027N0411Q	ATG2A
1694	0.0261828	0.221	1.42	RZPDp9027L0818Q	SMARCB1
1695	0.0261851	0.221	1.34	RZPDp9027C1218Q	MCM3AP
1696	0.0262202	0.221	0.74	RZPDp9027F241Q	N4BP1
1697	0.0262414	0.221	0.76	RZPDp9027B051Q	VDAC3
1698	0.0262546	0.221	1.45	RZPDp9027H0415Q	RPL15
1699	0.0263252	0.221	0.73	RZPDp9028C0820Q	INTS11
1700	0.0263439	0.221	1.6	RZPDp9027B126Q	JMJD6
1701	0.0263554	0.221	1.43	RZPDp9027J2317Q	NOSIP
1702	0.0263647	0.221	0.75	RZPDp9028I075Q	EHBP1L1
1703	0.0264176	0.222	1.35	RZPDp9027J0318Q	PLCL2
1704	0.0264233	0.222	1.42	RZPDp9027A1916Q	ZNF26
1705	0.0264636	0.222	1.41	RZPDp9027A1212Q	MADD
1706	0.0264999	0.222	0.76	RZPDp9027D071Q	LITAF
1707	0.0265975	0.223	0.75	RZPDp9028G0420Q	NFKBIA
1708	0.0266256	0.223	1.51	RZPDp9027A1812Q	RRP9
1709	0.0266647	0.223	1.36	RZPDp9027E219Q	GSTM2
1710	0.0266651	0.223	1.33	RZPDp9027G2018Q	IFNGR2
1711	0.0266949	0.223	1.37	RZPDp9027C1818Q	DNMBP
1712	0.0267078	0.223	1.3	RZPDp9027N228Q	SRSF1
1713	0.0267249	0.223	0.74	RZPDp9027J163Q	RPL23A
1714	0.0267314	0.223	0.75	RZPDp9028L1319Q	PUF60
1715	0.0267955	0.223	1.36	RZPDp9027N124Q	PNMA1
1716	0.0268028	0.223	1.35	RZPDp9027E189Q	SETD2
1717	0.0268344	0.223	1.34	RZPDp9027I2317Q	WWC1
1718	0.0268423	0.223	1.41	RZPDp9027I2019Q	HNRNPL
1719	0.0268515	0.223	1.39	RZPDp9027A1018Q	USP11
1720	0.0268691	0.223	1.36	RZPDp9027H2011Q	PDE4B
1721	0.0268906	0.223	1.34	RZPDp9027P2417Q	RPL12
1722	0.0268962	0.223	0.71	RZPDp9028H2419Q	EML3
1723	0.0269232	0.223	1.45	RZPDp9027K0119Q	PFDN1
1724	0.0269304	0.223	1.46	RZPDp9027M219Q	MPST
1725	0.0269427	0.223	0.76	RZPDp9028O0720Q	PABPC4
1726	0.0269554	0.223	1.44	RZPDp9027O1114Q	TUBGCP3
1727	0.0269679	0.223	1.33	RZPDp9027C0716Q	VTI1B
1728	0.0269767	0.223	0.7	RZPDp9028I1620Q	EML4
1729	0.0269769	0.223	1.32	RZPDp9027H066Q	MTSS1
1730	0.0270249	0.223	1.48	RZPDp9027G0219Q	MAPK8IP2
1731	0.0270567	0.223	0.73	RZPDp9028B0319Q	SRBD1
1732	0.0270866	0.224	0.74	RZPDp9028G0821Q	EIF1
1733	0.0270961	0.224	0.75	RZPDp9028H2219Q	RPL4
1734	0.0271587	0.224	0.73	RZPDp9028C093Q	SFTPA1
1735	0.027165	0.224	1.41	RZPDp9027D1317Q	SLA
1736	0.0271708	0.224	0.76	RZPDp9028H2120Q	SMCHD1
1737	0.0271883	0.224	0.76	RZPDp9028F2319Q	MAP4K1
1738	0.0271962	0.224	1.45	RZPDp9027G0112Q	CNBP
1739	0.0272586	0.224	0.76	RZPDp9028M0520Q	HCG4B
1740	0.0272924	0.224	1.34	RZPDp9027K2212Q	GFM2
1741	0.0273356	0.224	0.73	RZPDp9028I1419Q	WBP2
1742	0.0273729	0.224	1.43	RZPDp9027F0111Q	SEZ6L2
1743	0.0274135	0.225	1.35	RZPDp9027K0614Q	AZI2
1744	0.0274466	0.225	1.37	RZPDp9027I2412Q	DENND5A
1745	0.0274628	0.225	1.44	RZPDp9027L1911Q	BCAM
1746	0.0274682	0.225	1.37	RZPDp9027D068Q	MTA1
1747	0.027484	0.225	1.3	RZPDp9027H1817Q	PFKFB4
1748	0.0275053	0.225	0.77	RZPDp9028H154Q	PUF60
1749	0.0275426	0.225	1.35	RZPDp9027H1711Q	A1BG
1750	0.0275561	0.225	1.35	RZPDp9027M048Q	ZNF45
1751	0.0275958	0.225	0.75	RZPDp9028P0719Q	MBTPS1
1752	0.0276103	0.225	1.4	RZPDp9027G0417Q	F8A1
1753	0.0276287	0.225	1.5	RZPDp9027D1117Q	DCTN1
1754	0.0277302	0.225	1.33	RZPDp9027E089Q	NEUROD6
1755	0.0277515	0.225	0.76	RZPDp9028A094Q	RPL10
1756	0.027757	0.225	1.34	RZPDp9027P0413Q	TNPO3
1757	0.0277768	0.225	0.77	RZPDp9028C0321Q	VCAN
1758	0.0277826	0.225	1.33	RZPDp9027O217Q	ECHS1
1759	0.027794	0.225	1.36	RZPDp9027G0610Q	STK16
1760	0.0278221	0.225	1.62	RZPDp9027A2019Q	WDR18
1761	0.0278311	0.225	1.35	RZPDp9027L1112Q	CDKN3
1762	0.0278697	0.226	1.55	RZPDp9027M1812Q	KEAP1
1763	0.0278952	0.226	1.35	RZPDp9027D1214Q	EIF3D
1764	0.0279155	0.226	1.35	RZPDp9027L1819Q	EIF3K
1765	0.0279333	0.226	1.4	RZPDp9027F147Q	ZNF423
1766	0.0279955	0.226	1.43	RZPDp9027N0115Q	ZBTB22
1767	0.0280529	0.226	1.33	RZPDp9027F219Q	FXYD6
1768	0.028064	0.226	1.33	RZPDp9027D0414Q	LDHB
1769	0.0280661	0.226	1.38	RZPDp9027F2217Q	MPST
1770	0.028128	0.227	1.37	RZPDp9027F078Q	TUBB2A
1771	0.0281612	0.227	0.75	RZPDp9028H2320Q	PHKB
1772	0.0281654	0.227	1.33	RZPDp9027H1910Q	ECI2
1773	0.0282477	0.227	1.33	RZPDp9027I1320Q	ECSIT
1774	0.0282878	0.228	1.42	RZPDp9027C018Q	PRRT1
1775	0.0283113	0.228	1.35	RZPDp9027K1016Q	GTF2IRD1
1776	0.0283565	0.228	1.56	RZPDp9027H1217Q	PSMC5
1777	0.028371	0.228	1.35	RZPDp9027J1013Q	ACD
1778	0.0284012	0.228	1.39	RZPDp9027N0915Q	NCAPH2
1779	0.0284444	0.228	0.76	RZPDp9028E2020Q	MYO1F
1780	0.0284503	0.228	1.33	RZPDp9027F1811Q	TF
1781	0.028454	0.228	1.39	RZPDp9027F0916Q	APC
1782	0.0284717	0.228	1.44	RZPDp9027E0410Q	NSMF
1783	0.0285052	0.228	1.28	RZPDp9027P0716Q	ARHGEF7
1784	0.0285225	0.228	1.36	RZPDp9027C126Q	CACNB1
1785	0.0285976	0.229	0.77	RZPDp9028N0620Q	RPS6
1786	0.0286198	0.229	1.33	RZPDp9027A029Q	DNAJB1
1787	0.0286429	0.229	1.33	RZPDp9027E2118Q	TMEM222
1788	0.0286534	0.229	1.38	RZPDp9027P139Q	ERCC2
1789	0.0286792	0.229	1.34	RZPDp9027J2210Q	OSBPL5
1790	0.0287078	0.229	1.45	RZPDp9027I2119Q	NDN
1791	0.0287747	0.229	0.77	RZPDp9028B241Q	MYH10
1792	0.0287758	0.229	1.43	RZPDp9027B0316Q	RETREG3
1793	0.0287789	0.229	1.39	RZPDp9027H086Q	NR2F1
1794	0.0287813	0.229	1.38	RZPDp9027M1216Q	NYNRIN
1795	0.0288026	0.229	1.49	RZPDp9027C158Q	KLC1
1796	0.0288032	0.229	1.33	RZPDp9027K1714Q	HDAC6
1797	0.0288166	0.229	1.37	RZPDp9027B1918Q	FAU
1798	0.0288196	0.229	1.45	RZPDp9027G0316Q	JUP
1799	0.0288312	0.229	1.38	RZPDp9027E2012Q	DVL3
1800	0.0288573	0.229	1.35	RZPDp9027H075Q	BRD2
1801	0.0289018	0.229	0.7	RZPDp9028P0819Q	GAA
1802	0.0289035	0.229	1.31	RZPDp9027E0818Q	PAMR1
1803	0.0289434	0.229	1.42	RZPDp9027C1017Q	MTCH1
1804	0.0289704	0.229	0.77	RZPDp9028K074Q	EEF1A1
1805	0.0289832	0.229	1.52	RZPDp9027D1211Q	HNRNPA2B1
1806	0.0290436	0.229	0.74	RZPDp9028E144Q	IL4R
1807	0.0290567	0.229	0.73	RZPDp9028M0719Q	FLNA
1808	0.0290596	0.229	1.31	RZPDp9027K207Q	SPTAN1
1809	0.029063	0.229	0.78	RZPDp9028O244Q	THBS2
1810	0.0290681	0.229	1.33	RZPDp9027D2315Q	CRAT
1811	0.0291701	0.23	1.61	RZPDp9027A1920Q	BCL11A
1812	0.0291851	0.23	0.77	RZPDp9028G054Q	LZTS3
1813	0.0292299	0.23	1.36	RZPDp9027K1815Q	SCAF1
1814	0.0292303	0.23	0.75	RZPDp9028E2320Q	RPS4X
1815	0.0292753	0.23	0.76	RZPDp9028A0720Q	SIN3B
1816	0.0294078	0.231	1.44	RZPDp9027A1117Q	IP6K2
1817	0.0294132	0.231	1.38	RZPDp9027G2115Q	PODXL2
1818	0.0294237	0.231	0.76	RZPDp9028P234Q	RPL7A
1819	0.0294329	0.231	1.44	RZPDp9027J0610Q	SAMD1
1820	0.0294401	0.231	1.31	RZPDp9027A1616Q	IKZF4
1821	0.0294596	0.231	1.44	RZPDp9027K0815Q	CCNL2
1822	0.0294799	0.231	1.66	RZPDp9027O177Q	OPTN
1823	0.0295335	0.231	1.33	RZPDp9027F177Q	SUCLG1
1824	0.0295543	0.231	1.48	RZPDp9027O089Q	KIF18B
1825	0.0295779	0.231	1.45	RZPDp9027B1217Q	ABHD16A
1826	0.029588	0.231	1.34	RZPDp9027N019Q	SMARCB1
1827	0.0296317	0.231	1.37	RZPDp9027G0710Q	PSME3IP1
1828	0.0296487	0.231	1.37	RZPDp9027M1016Q	CTSW
1829	0.0296676	0.231	1.4	RZPDp9027H0311Q	NBEA
1830	0.0296964	0.231	1.41	RZPDp9027C1315Q	HNRNPDL
1831	0.0297194	0.232	1.36	RZPDp9027P2419Q	ADD1
1832	0.0297987	0.232	0.76	RZPDp9028E2119Q	RPL36AL
1833	0.0298195	0.232	1.36	RZPDp9027G0215Q	CHMP1A
1834	0.0298338	0.232	1.32	RZPDp9027K0818Q	OSBPL5
1835	0.0298471	0.232	1.31	RZPDp9027M0213Q	EIF4G2
1836	0.0298505	0.232	1.38	RZPDp9027C0317Q	VPS37D
1837	0.0298511	0.232	0.74	RZPDp9028G2318Q	CYTH2
1838	0.0299117	0.232	0.75	RZPDp9028K1419Q	RAPGEF6
1839	0.0299384	0.232	0.75	RZPDp9028O1620Q	LSR
1840	0.0299482	0.232	0.75	RZPDp9028G2220Q	DUS1L
1841	0.0299637	0.232	1.41	RZPDp9027K0120Q	RPN2
1842	0.0299774	0.232	0.73	RZPDp9028D0519Q	COL5A2
1843	0.0299932	0.232	0.76	RZPDp9027I151Q	VPS26B
1844	0.0300003	0.232	1.42	RZPDp9027O1111Q	GPX4
1845	0.0300009	0.232	0.74	RZPDp9028C104Q	MUC1
1846	0.0300223	0.232	1.33	RZPDp9027C0718Q	RGPD6
1847	0.0300731	0.232	0.76	RZPDp9028P241Q	FOXK1
1848	0.0301149	0.233	1.43	RZPDp9027E108Q	PRDX1
1849	0.0301469	0.233	0.77	RZPDp9028J2220Q	RFX1
1850	0.030182	0.233	1.28	RZPDp9027O0118Q	EEF1D
1851	0.0301949	0.233	1.37	RZPDp9027J208Q	UBXN11
1852	0.0302124	0.233	1.36	RZPDp9027N0216Q	OXA1L
1853	0.0302359	0.233	1.31	RZPDp9027M2213Q	PCBP1
1854	0.0302527	0.233	1.42	RZPDp9027L0817Q	NARF
1855	0.030254	0.233	1.38	RZPDp9027I1910Q	FLNA
1856	0.0302672	0.233	1.35	RZPDp9027J0113Q	SNRPC
1857	0.0302737	0.233	1.49	RZPDp9027B2312Q	PPM1G
1858	0.0302745	0.233	0.72	RZPDp9028I1621Q	MAZ
1859	0.0302821	0.233	1.3	RZPDp9027I0918Q	MINPP1
1860	0.0303064	0.233	1.34	RZPDp9027B184Q	ARHGEF2
1861	0.030332	0.233	0.73	RZPDp9028F2318Q	MAFF
1862	0.0303906	0.233	1.29	RZPDp9027F0818Q	CTNNA1
1863	0.0304174	0.233	0.77	RZPDp9028D241Q	TRIP10
1864	0.0304286	0.233	0.74	RZPDp9028L082Q	THOP1
1865	0.0304635	0.233	1.33	RZPDp9027L235Q	AP1S1
1866	0.0304719	0.233	0.77	RZPDp9028N095Q	RPL27A
1867	0.0305265	0.233	1.46	RZPDp9027I2010Q	ADCY5
1868	0.0305272	0.233	1.31	RZPDp9027B1216Q	RPL23A
1869	0.0305491	0.233	1.36	RZPDp9027O0916Q	MAD2L2
1870	0.0305874	0.233	1.33	RZPDp9027E2311Q	KLHDC3
1871	0.0305898	0.233	1.34	RZPDp9027L1013Q	MAU2
1872	0.0306169	0.234	1.43	RZPDp9027I1817Q	SCAND1
1873	0.0306425	0.234	1.39	RZPDp9027F1215Q	CUL4B
1874	0.030643	0.234	1.4	RZPDp9027M138Q	UBL7
1875	0.0306758	0.234	1.39	RZPDp9027P029Q	WSB1
1876	0.0307041	0.234	1.36	RZPDp9027G078Q	FAM241B
1877	0.0307065	0.234	1.73	RZPDp9027C1619Q	EDF1
1878	0.0307453	0.234	1.48	RZPDp9027I1810Q	AMT
1879	0.0307638	0.234	1.35	RZPDp9027I1016Q	FTH1
1880	0.0307992	0.234	1.33	RZPDp9027F0915Q	UBE2Q1
1881	0.0308413	0.234	0.72	RZPDp9028N0819Q	HADHA
1882	0.0308923	0.234	1.29	RZPDp9027D0712Q	OBSL1
1883	0.0309021	0.234	1.3	RZPDp9027M2316Q	MAPT
1884	0.0309249	0.234	0.76	RZPDp9028G0421Q	GSTM2
1885	0.0309599	0.235	1.36	RZPDp9027F0112Q	MAZ
1886	0.0310196	0.235	1.33	RZPDp9027F0512Q	VPS28
1887	0.0310265	0.235	1.36	RZPDp9027E049Q	AKAP9
1888	0.0310799	0.235	1.31	RZPDp9027L1617Q	CDC37
1889	0.0310879	0.235	1.35	RZPDp9027I1114Q	MED15
1890	0.0310949	0.235	0.75	RZPDp9028A1520Q	PPFIA1
1891	0.0310984	0.235	1.39	RZPDp9027E1118Q	PRDX1
1892	0.0311089	0.235	1.31	RZPDp9027C1510Q	CNPPD1
1893	0.031144	0.235	1.51	RZPDp9027P1112Q	XRCC5
1894	0.0311491	0.235	1.46	RZPDp9027G2119Q	NACAD
1895	0.0311695	0.235	1.28	RZPDp9027P207Q	BRD7
1896	0.0311713	0.235	1.47	RZPDp9027F1519Q	RNPS1
1897	0.0312403	0.235	1.36	RZPDp9027O148Q	PPCDC
1898	0.0312537	0.235	1.71	RZPDp9027A1819Q	DNM2
1899	0.0314058	0.236	1.58	RZPDp9027K0311Q	RBM7
1900	0.0314268	0.236	1.34	RZPDp9027F1018Q	RPS3A
1901	0.0314526	0.236	1.4	RZPDp9027H1214Q	SUMO2
1902	0.0314528	0.236	1.42	RZPDp9027D146Q	PEX19
1903	0.0314926	0.236	0.73	RZPDp9028C0819Q	GNAI2
1904	0.0315306	0.236	1.34	RZPDp9027M1916Q	RACK1
1905	0.0315551	0.236	1.34	RZPDp9027D0415Q	CKAP4
1906	0.0315812	0.236	1.34	RZPDp9027P2215Q	VPS18
1907	0.0315953	0.236	1.35	RZPDp9027G2216Q	SNX15
1908	0.0316131	0.236	1.43	RZPDp9027M0120Q	ERGIC3
1909	0.0316248	0.236	1.32	RZPDp9027G0616Q	BOC
1910	0.0316409	0.236	0.76	RZPDp9028A093Q	KCNH2
1911	0.031644	0.236	1.33	RZPDp9027A0416Q	PUF60
1912	0.0316465	0.236	1.41	RZPDp9027L0212Q	SSBP4
1913	0.0316494	0.236	1.52	RZPDp9027E1210Q	RBM5
1914	0.0316531	0.236	0.77	RZPDp9028L1220Q	HAUS4
1915	0.0316558	0.236	0.75	RZPDp9028A104Q	CRIP1
1916	0.0316705	0.236	1.31	RZPDp9027P058Q	HDGF
1917	0.03169	0.236	1.44	RZPDp9027L044Q	RPSA
1918	0.0316949	0.236	0.76	RZPDp9028H2318Q	COPS7B
1919	0.0317027	0.236	0.7	RZPDp9028D0820Q	KIAA1191
1920	0.0317238	0.236	1.39	RZPDp9027A2419Q	SNRPN
1921	0.0318077	0.236	1.36	RZPDp9027B1318Q	BACE1
1922	0.0318223	0.236	1.3	RZPDp9027A1617Q	CBX3
1923	0.0318291	0.236	1.41	RZPDp9027P1916Q	RPL7
1924	0.0318649	0.236	1.45	RZPDp9027C1011Q	NELFE
1925	0.0318745	0.236	0.76	RZPDp9028D0521Q	LOC728024
1926	0.0318787	0.236	0.74	RZPDp9028B0719Q	TRIR
1927	0.0318837	0.236	1.39	RZPDp9027O1012Q	PHKB
1928	0.0319513	0.237	1.38	RZPDp9027H1115Q	PSMB4
1929	0.0319538	0.237	1.43	RZPDp9027N2415Q	SHMT1
1930	0.0319848	0.237	1.45	RZPDp9027G2120Q	PSAP
1931	0.0319951	0.237	1.36	RZPDp9027J237Q	UBC
1932	0.0320037	0.237	0.76	RZPDp9028E2420Q	FBXO7
1933	0.0320272	0.237	1.42	RZPDp9027C0915Q	SRP14
1934	0.032062	0.237	1.34	RZPDp9027P245Q	GAA
1935	0.0321528	0.237	1.47	RZPDp9027F0213Q	PISD
1936	0.0321601	0.237	1.36	RZPDp9027G1316Q	CLK3
1937	0.032215	0.238	1.3	RZPDp9027G1417Q	HPS6
1938	0.0322205	0.238	0.75	RZPDp9028L2420Q	HNRNPDL
1939	0.0323212	0.238	1.32	RZPDp9027P037Q	RPS4Y1
1940	0.0323503	0.238	1.31	RZPDp9027B0211Q	TTC9B
1941	0.032352	0.238	1.51	RZPDp9027P046Q	FGFR3
1942	0.0324254	0.239	1.31	RZPDp9027N068Q	TTC3
1943	0.0324672	0.239	1.39	RZPDp9027I238Q	FHL1
1944	0.0324747	0.239	1.29	RZPDp9027G1516Q	RPS6
1945	0.0324747	0.239	0.73	RZPDp9028F2418Q	RARA
1946	0.0325115	0.239	1.4	RZPDp9027L2019Q	LLGL1
1947	0.032517	0.239	0.76	RZPDp9028D1520Q	ZNF839
1948	0.0326437	0.24	1.38	RZPDp9027K1314Q	PWP1
1949	0.0326845	0.24	1.39	RZPDp9027H2211Q	FBXW5
1950	0.0326995	0.24	1.65	RZPDp9027E0619Q	SNX15
1951	0.0327087	0.24	1.53	RZPDp9027O1819Q	SEPTIN5
1952	0.0327822	0.24	0.75	RZPDp9027J132Q	AKR1C2
1953	0.0328378	0.24	0.75	RZPDp9028M0621Q	CPT1B
1954	0.0328517	0.24	1.39	RZPDp9027J1116Q	TMEM94
1955	0.0328611	0.24	0.73	RZPDp9027K123Q	SNRNP70
1956	0.032883	0.24	0.77	RZPDp9028C135Q	THBS2
1957	0.0328866	0.24	1.35	RZPDp9027I2011Q	WNK2
1958	0.0328873	0.24	1.48	RZPDp9027K0920Q	RNF138
1959	0.0329131	0.24	0.75	RZPDp9028A224Q	SCRIB
1960	0.0329229	0.24	0.78	RZPDp9028K1121Q	DNAJA2
1961	0.0329349	0.24	1.37	RZPDp9027I2419Q	PIK3CD
1962	0.0329661	0.24	1.29	RZPDp9027O0214Q	WWC1
1963	0.0329695	0.24	1.37	RZPDp9027M2217Q	PEBP1
1964	0.033005	0.24	1.32	RZPDp9027M1618Q	PPIA
1965	0.0330107	0.24	1.48	RZPDp9027C1720Q	SLC25A4
1966	0.0330191	0.24	1.35	RZPDp9027N184Q	PALM
1967	0.0330422	0.24	1.37	RZPDp9027J228Q	GMPPB
1968	0.0330448	0.24	1.3	RZPDp9027O0116Q	CAPN2
1969	0.0330487	0.24	1.39	RZPDp9027F0114Q	AMFR
1970	0.0330531	0.24	0.76	RZPDp9028C0320Q	SLC9A3R1
1971	0.0330644	0.24	1.57	RZPDp9027E0219Q	PPP1CA
1972	0.0330753	0.24	1.37	RZPDp9027K2211Q	RFC2
1973	0.0331269	0.24	1.38	RZPDp9027M1210Q	COMMD1
1974	0.0332114	0.241	1.41	RZPDp9027J2319Q	CAMKV
1975	0.0332128	0.241	0.75	RZPDp9028G2418Q	ZNF592
1976	0.0332465	0.241	1.35	RZPDp9027K2210Q	DDX55
1977	0.033267	0.241	1.4	RZPDp9027E2211Q	GALE
1978	0.0333183	0.241	1.3	RZPDp9027G215Q	DIS3L2
1979	0.0333777	0.241	0.72	RZPDp9028K1618Q	DOCK2
1980	0.0334666	0.241	1.33	RZPDp9027D015Q	TCEA2
1981	0.0334826	0.241	1.38	RZPDp9027L2015Q	PCSK1N
1982	0.0334878	0.241	0.77	RZPDp9028I053Q	PRRC1
1983	0.0335178	0.241	1.37	RZPDp9027P1213Q	PFDN5
1984	0.0335442	0.241	1.37	RZPDp9027D0917Q	HAUS1
1985	0.0335655	0.241	1.37	RZPDp9027G218Q	DNAJB2
1986	0.0335679	0.241	1.34	RZPDp9027C2316Q	VPS18
1987	0.0335869	0.241	0.76	RZPDp9027N041Q	THAP3
1988	0.0335964	0.241	1.31	RZPDp9027A168Q	HDAC5
1989	0.0336067	0.241	1.39	RZPDp9027O0316Q	MAPK3
1990	0.0336192	0.241	0.78	RZPDp9028H015Q	TPX2
1991	0.0336449	0.242	0.78	RZPDp9028F2320Q	PDE4D
1992	0.0336907	0.242	1.43	RZPDp9027L0215Q	IRF3
1993	0.0336927	0.242	1.32	RZPDp9027A217Q	PLOD1
[truncated: 486 more rows]
