# Supplementary material for: Autoantibody Profiling in Ulcerative Colitis: Identification of Early Immune Signatures and Disease-Associated Antigens for Improved Diagnosis and Monitoring
Source: Int J Mol Sci. 2025 Apr 25;26(9):4086. doi: 10.3390/ijms26094086 (PMC12072058; doi:10.3390/ijms26094086)
Supplement: Supplementary file 1 [file ijms-26-04086-s001.zip › Supplemental TABLE S4.xlsx]

## Sheet: Suppl. Table 4
Supplemental Table S4.1 - 4.4:
Tab S4.1 Treatment info of Manifested UC					Tab S4.3 Anova Results - continued / List of significant antigens found for the different effects in the ANOVA model						Tab S4.4 Pathway analysis of 41 antigens associated with treatment (p<0.01)
Mesazaline	Cortison	TNFα-blocker			Mesalazine : Cortison						Gene Set	Description	Size	Expect	Ratio	P Value	FDR
24 yes	7 yes	2 yes			#	UniqueID	Symbol	P-value			GO:0002764	immune response-regulating signaling pathway	199	1.5155	4.6189	0.00064218	0.37327
		5 no			1	RZPDp9028O0717Q	TPI1	0.0006325			GO:0038061	non-canonical NF-kappaB signal transduction	58	0.44171	9.0557	0.0009071	0.37327
	17 no	7 yes			2	RZPDp9028O1617Q	PLCG1	0.0013041			GO:0031349	positive regulation of defense response	185	1.4089	4.2586	0.0024739	0.61701
		10 no			3	RZPDp9028O0518Q	DDX3X	0.0034454			GO:0006413	translational initiation	80	0.60926	6.5654	0.0029988	0.61701
25 no	4 yes	1 yes			4	RZPDp9028M154Q	DGKZ	0.0037956			GO:0010737	protein kinase A signaling	14	0.10662	18.758	0.0048546	0.67367
		3 no			5	RZPDp9028F169Q	EIF4H	0.0043129			GO:0002833	positive regulation of response to biotic stimulus	148	1.1271	4.4361	0.0049113	0.67367
	21 no	10 yes			6	RZPDp9028F0910Q	OTUD4	0.0046191			GO:0001819	positive regulation of cytokine production	170	1.2947	3.862	0.0087711	1
		11 no			7	RZPDp9028H0717Q	COPE	0.004652
					8	RZPDp9028E223Q	VARS1	0.0053591
					9	RZPDp9028L143Q	MAPK8IP3	0.0059373
Tab S4.2 Anova Results					10	RZPDp9028O139Q	CCDC88B	0.0062419
Effect	P-value < 0.01				11	RZPDp9028G192Q	MIF	0.006375
Mesalazine : Cortison	18				12	RZPDp9027I0215Q	PRDX1	0.0063851
Mesalazine : TNFa.blocker	17				13	RZPDp9028M051Q	PITPNM1	0.0069215
Cortison : TNFa.blocker	10				14	RZPDp9027D125Q	RNA28SN3	0.0069225
Mesalazine : Cortison : TNFa.blocker	22				15	RZPDp9028L239Q	IL16	0.0074306
					16	RZPDp9027A0520Q	DSTN	0.0077058
					17	RZPDp9027P117Q	PTPRS	0.0079879
					18	RZPDp9027D093Q	PHLDA1	0.0086567
					Mesalazine : TNFa.blocker
					#	UniqueID	Name	P-value
					1	RZPDp9028O0717Q	TPI1	0.0005877
					2	RZPDp9028M154Q	DGKZ	0.0007077
					3	RZPDp9028O1617Q	PLCG1	0.0012299
					4	RZPDp9027D093Q	PHLDA1	0.0013923
					5	RZPDp9028E223Q	VARS1	0.0018206
					6	RZPDp9027I0215Q	PRDX1	0.0020096
					7	RZPDp9028O0518Q	DDX3X	0.0021668
					8	RZPDp9027M2415Q	CABP1	0.0026801
					9	RZPDp9027N072Q	RANBP2	0.0028115
					10	RZPDp9028L143Q	MAPK8IP3	0.0047629
					11	RZPDp9027K2217Q	TPM3	0.0064176
					12	RZPDp9027M1817Q	ZNF146	0.006506
					13	RZPDp9028F0910Q	OTUD4	0.0068711
					14	RZPDp9028H104Q	RPS23	0.0070912
					15	RZPDp9028F169Q	EIF4H	0.0086156
					16	RZPDp9028L239Q	IL16	0.008915
					17	RZPDp9028E233Q	EEF1G	0.0089628
					Cortison : TNFa.blocker
					#	UniqueID	Name	P-value
					1	RZPDp9028M154Q	DGKZ	0.0001989
					2	RZPDp9027K2217Q	TPM3	0.0022426
					3	RZPDp9027A0520Q	DSTN	0.0025112
					4	RZPDp9027K196Q	ANKRD24	0.002528
					5	RZPDp9027E041Q	AIP	0.0031405
					6	RZPDp9028H094Q	LDOC1	0.0036756
					7	RZPDp9027I1517Q	NOL3	0.0052118
					8	RZPDp9027I1320Q	ECSIT	0.0066152
					9	RZPDp9027I226Q	SMG8	0.0069563
					10	RZPDp9027P0919Q	SNAP29	0.0093158
					Mesalazine : Cortison : TNFa.blocker
					#	UniqueID	Name	P-value
					1	RZPDp9028O1617Q	PLCG1	0.001108
					2	RZPDp9028M154Q	DGKZ	0.0014101
					3	RZPDp9027D093Q	PHLDA1	0.0025251
					4	RZPDp9028O0518Q	DDX3X	0.0030932
					5	RZPDp9028E223Q	VARS1	0.0037537
					6	RZPDp9028F0910Q	OTUD4	0.0037732
					7	RZPDp9028F169Q	EIF4H	0.0040441
					8	RZPDp9027D2216Q	RPS17	0.0040715
					9	RZPDp9027I062Q	G3BP2	0.0051288
					10	RZPDp9028O0717Q	TPI1	0.0054497
					11	RZPDp9027O172Q	PDIA6	0.0054778
					12	RZPDp9028A144Q	POR	0.0061791
					13	RZPDp9027K2217Q	TPM3	0.0062747
					14	RZPDp9028L143Q	MAPK8IP3	0.0063419
					15	RZPDp9027D125Q	RNA28SN3	0.006443
					16	RZPDp9028J024Q	TRIM26	0.007908
					17	RZPDp9028N1812Q	MALT1	0.0080817
					18	RZPDp9028M054Q	MTOR	0.0089819
					19	RZPDp9028O139Q	CCDC88B	0.0092485
					20	RZPDp9028K152Q	TRADD	0.0094378
					21	RZPDp9027B232Q	WDR82	0.0095146
					22	RZPDp9028O224Q	BAG5	0.0098044
